# Supplementary material for: Investigating the Mediating Role of Mental Disorders in the Relationship Between Early Sexual Intercourse and Intentional Self‐Harm: A Two‐Step and Multivariable Mendelian Randomization Study
Source: Brain Behav. 2024 Dec 3;14(12):e70124. doi: 10.1002/brb3.70124 (PMC11615087; doi:10.1002/brb3.70124)
Supplement: Supplementary file 1 — Supplementary Tables [file BRB3-14-e70124-s003.xlsx]

## Sheet: Supplementary table 1
Supplementary table 1. Details of IVs of Mendelian randomization for the effect of age first had sexual intercourse on suicide or other intentional self-harm
SNP	effect_allele.exposure	other_allele.exposure	effect_allele.outcome	other_allele.outcome	eaf.exposure	beta.exposure	se.exposure	pval.exposure	beta.outcome	se.outcome	pval.outcome	R2	F value
rs1000586	C	T	C	T	0.356215	-0.0129893	0.00227885	1.2e-08	-0.0039	0.0085	0.643101	7.99e-05	32.4891
rs10085776	C	T	C	T	0.565458	-0.013742	0.00218111	3e-10	-0.0064	0.0083	0.4375	9.76e-05	39.6956
rs10104523	C	T	C	T	0.522362	-0.0125544	0.00216093	6.3e-09	0.0109	0.0083	0.1898	8.3e-05	33.7527
rs10137475	A	G	A	G	0.577345	0.0132976	0.00218374	1.1e-09	-0.0155	0.0083	0.0609705	9.12e-05	37.0802
rs10144067	T	C	T	C	0.591023	-0.0141806	0.00221301	1.5e-10	-0.0021	0.0084	0.7991	0.000101005	41.0601
rs10204104	A	C	A	C	0.831892	-0.0163744	0.00289388	1.5e-08	-0.0102	0.0116	0.3778	7.88e-05	32.016
rs10233473	T	C	T	C	0.252363	-0.0144439	0.00249914	7.5e-09	0.0043	0.0099	0.6645	8.22e-05	33.403
rs10492794	T	C	T	C	0.178188	0.0161576	0.00283198	1.2e-08	-0.0157	0.012	0.1894	8.01e-05	32.5515
rs10496949	C	G	C	G	0.578036	0.0149311	0.00218449	8.2e-12	-0.023	0.0083	0.00556596	0.000114921	46.7177
rs10750367	G	A	G	A	0.554253	-0.0152168	0.00218878	3.6e-12	0.0099	0.0087	0.2579	0.000118893	48.3326
rs10880088	T	C	T	C	0.216086	0.0161646	0.00263079	8e-10	0.0181	0.0102	0.0763097	9.29e-05	37.7533
rs10922907	T	A	T	A	0.549415	0.0224624	0.00217004	4.1e-25	-0.0123	0.0085	0.1498	0.000263529	107.146
rs10994777	A	G	A	G	0.161939	0.0188266	0.0029331	1.4e-10	0.0032	0.013	0.8024	0.000101347	41.1991
rs11030102	G	C	G	C	0.261081	-0.0141577	0.00245584	8.2e-09	-0.0029	0.0095	0.7591	8.18e-05	33.234
rs11030402	G	A	G	A	0.368192	0.0131312	0.00223892	4.5e-09	-0.0218	0.0086	0.01108	8.46e-05	34.3977
rs11111153	C	A	C	A	0.245107	-0.0139553	0.00250685	2.6e-08	0.0025	0.0087	0.7716	7.62e-05	30.9899
rs11123817	T	C	T	C	0.401206	0.0150766	0.00219576	6.6e-12	-0.012	0.0084	0.1544	0.000115972	47.1449
rs11188601	C	T	C	T	0.364739	-0.0172077	0.00224022	1.6e-14	0.0196	0.0088	0.0260699	0.000145133	59.0014
rs112633616	C	A	C	A	0.033261	0.0403127	0.00606962	3.1e-11	0.0045	0.0408	0.9121	0.000108513	44.1122
rs112780312	A	G	A	G	0.275094	-0.0165258	0.00244083	1.3e-11	-0.0013	0.0087	0.8839	0.000112763	45.8403
rs113338260	C	T	C	T	0.215732	-0.0156495	0.00262476	2.5e-09	-0.0072	0.0102	0.4765	8.74e-05	35.5484
rs113367286	T	C	T	C	0.278201	0.0198309	0.00241196	2e-16	-0.0068	0.009	0.4478	0.000166279	67.5993
rs1139897	A	G	A	G	0.223525	0.0175687	0.00259324	1.2e-11	0.0061	0.0086	0.4824	0.000112904	45.8978
rs1156981	G	A	G	A	0.901596	-0.0227567	0.00361129	2.9e-10	0.0292	0.0149	0.0508101	9.77e-05	39.7093
rs115882849	A	G	A	G	0.152996	-0.0191877	0.00300418	1.7e-10	-0.001	0.0136	0.9402	0.00010035	40.7936
rs11678980	A	G	A	G	0.461083	-0.0123757	0.00223207	2.9e-08	0.0372	0.0086	1.37e-05	7.56e-05	30.7413
rs11729080	A	G	A	G	0.171149	0.0229745	0.00285872	9.2e-16	-0.0291	0.012	0.01557	0.000158872	64.5872
rs11770163	C	G	C	G	0.331573	-0.0130247	0.0022936	1.4e-08	0.0078	0.0086	0.3629	7.93e-05	32.2476
rs12147463	A	G	A	G	0.193433	-0.020875	0.00275919	3.9e-14	0.0097	0.0115	0.3998	0.000140797	57.2384
rs12204714	T	C	T	C	0.632102	0.0292636	0.00223744	4.3e-39	-0.0335	0.0086	9.17e-05	0.000420665	171.061
rs1226414	T	A	T	A	0.505107	0.0155399	0.00215833	6e-13	0.0016	0.0083	0.8513	0.000127518	51.8392
rs12448731	T	C	T	C	0.141723	-0.0174598	0.00310836	1.9e-08	0.0195	0.0112	0.0816808	7.76e-05	31.551
rs12468863	T	C	T	C	0.517874	0.0135539	0.00216892	4.1e-10	-0.0221	0.0083	0.00793597	9.61e-05	39.0516
rs12505942	C	T	C	T	0.342778	0.0160611	0.00227551	1.7e-12	-0.0237	0.0087	0.00623606	0.000122548	49.8185
rs12511982	A	G	A	G	0.550535	0.0126559	0.00217493	5.9e-09	-0.0083	0.0083	0.3208	8.33e-05	33.8605
rs12523097	C	T	C	T	0.297727	-0.0160994	0.00237205	1.1e-11	0.0349	0.0103	0.000667898	0.000113315	46.0648
rs12523398	A	T	A	T	0.173891	0.0225484	0.00285708	3e-15	-0.0024	0.0122	0.8434	0.00015321	62.2852
rs12653396	A	T	A	T	0.565389	-0.0219752	0.00219358	1.3e-23	-0.005	0.0086	0.5597	0.000246841	100.359
rs12671608	C	T	C	T	0.139057	-0.017507	0.00313092	2.2e-08	0.0306	0.0117	0.00893491	7.69e-05	31.2664
rs12701263	T	C	T	C	0.400041	0.0144102	0.00220279	6.1e-11	0.0195	0.0085	0.02243	0.000105272	42.7949
rs12795483	G	A	G	A	0.518144	0.0129681	0.00216666	2.2e-09	-0.0158	0.0083	0.0565106	8.81e-05	35.8236
rs12826060	G	T	G	T	0.412502	-0.0130686	0.00219153	2.5e-09	0.0044	0.0088	0.617101	8.75e-05	35.56
rs12907546	A	G	A	G	0.211749	-0.0228102	0.00264994	7.4e-18	0.0439	0.0099	9.77e-06	0.000182252	74.0942
rs1295220	T	C	T	C	0.25348	-0.0186416	0.00248775	6.7e-14	0.0155	0.0091	0.0895798	0.000138121	56.1501
rs12970816	A	G	A	G	0.395202	-0.0152412	0.00221166	5.5e-12	-0.0143	0.0086	0.0953806	0.00011682	47.4897
rs13009008	G	A	G	A	0.672296	0.0182638	0.0022916	1.6e-15	-0.0271	0.0085	0.00145201	0.000156244	63.5188
rs13289229	T	G	T	G	0.178174	0.0178001	0.00285474	4.5e-10	-0.0031	0.0119	0.792	9.56e-05	38.8785
rs1368546	C	T	C	T	0.55706	0.015985	0.00216603	1.6e-13	-0.0116	0.0084	0.1653	0.000133969	54.4621
rs1391075	C	A	C	A	0.643432	-0.0153773	0.00225175	8.5e-12	0.0232	0.0083	0.00535599	0.000114719	46.6356
rs1392816	T	C	T	C	0.387907	0.0175184	0.00222824	3.8e-15	-0.0083	0.0087	0.3392	0.000152043	61.8106
rs140098	C	T	C	T	0.547765	-0.0123554	0.00218166	1.5e-08	-0.004	0.0083	0.633	7.89e-05	32.0728
rs141547796	A	G	A	G	0.082193	0.0334614	0.00395855	2.8e-17	-0.0136	0.0113	0.2322	0.000175754	71.4519
rs1454687	G	C	G	C	0.514884	0.0119775	0.00215579	2.8e-08	0.0082	0.0083	0.3227	7.59e-05	30.8686
rs1547351	A	T	A	T	0.410447	0.0122226	0.00219383	2.5e-08	0.005	0.0085	0.5559	7.64e-05	31.0398
rs1585634	C	G	C	G	0.802142	-0.0155686	0.00272036	1e-08	0.0069	0.0104	0.5051	8.06e-05	32.7525
rs159428	C	T	C	T	0.526473	-0.0133188	0.00216122	7.2e-10	0.0041	0.0086	0.6341	9.34e-05	37.9778
rs16948048	G	A	G	A	0.36754	-0.0166924	0.00223927	9e-14	0.0252	0.0083	0.00249799	0.000136688	55.5677
rs17164088	G	A	G	A	0.422075	-0.012374	0.0021824	1.4e-08	0.003	0.0085	0.723701	7.91e-05	32.1477
rs1812249	A	G	A	G	0.215227	-0.0148834	0.00262062	1.4e-08	0.004	0.0092	0.6691	7.93e-05	32.2548
rs182353	T	C	T	C	0.468089	-0.013024	0.00216294	1.7e-09	0.0069	0.0084	0.4079	8.92e-05	36.2575
rs1891588	C	G	C	G	0.552814	-0.0119638	0.00216512	3.3e-08	-0.0039	0.0083	0.635801	7.51e-05	30.5332
rs1931263	T	G	T	G	0.4895	-0.0121295	0.00215544	1.8e-08	0.005	0.0083	0.5452	7.79e-05	31.6674
rs2025151	G	C	G	C	0.196133	0.0150046	0.00271665	3.3e-08	-0.0173	0.0109	0.1124	7.5e-05	30.5056
rs206005	T	A	T	A	0.760199	-0.0144473	0.00253165	1.2e-08	0.0113	0.0107	0.2933	8.01e-05	32.566
rs2084572	G	A	G	A	0.450207	0.014725	0.00216537	1e-11	0.0069	0.0085	0.4151	0.000113753	46.2428
rs2093623	A	G	A	G	0.496285	0.0150008	0.00217668	5.5e-12	0.0065	0.0083	0.4352	0.00011683	47.4939
rs2130893	C	G	C	G	0.285354	0.0149124	0.00246651	1.5e-09	0.0075	0.0088	0.3899	8.99e-05	36.5534
rs2174752	T	G	T	G	0.45124	-0.0143345	0.00216954	3.9e-11	0.0092	0.0083	0.2668	0.000107386	43.6544
rs2176337	T	A	T	A	0.315293	-0.017784	0.00232203	1.9e-14	-0.0129	0.0087	0.1412	0.000144287	58.6572
rs2188151	T	G	T	G	0.424889	-0.0222145	0.00218242	2.5e-24	0.0133	0.0088	0.1297	0.000254831	103.608
rs2274568	A	G	A	G	0.580677	-0.0137862	0.00218862	3e-10	0.0046	0.0085	0.5852	9.76e-05	39.6777
rs2382440	C	G	C	G	0.155948	-0.0173228	0.0029817	6.3e-09	0.0117	0.0118	0.3218	8.3e-05	33.7525
rs239190	T	C	T	C	0.532174	0.0151426	0.00216441	2.6e-12	-0.0082	0.0083	0.3215	0.000120403	48.9463
rs2406374	T	C	T	C	0.314035	0.0147643	0.00231855	1.9e-10	-0.003	0.0095	0.7519	9.98e-05	40.55
rs2535593	C	T	C	T	0.460207	0.0125197	0.00217263	8.3e-09	-0.0183	0.0083	0.0282098	8.17e-05	33.2058
rs2612030	C	T	C	T	0.838125	0.0242699	0.00293365	1.3e-16	0.0269	0.0135	0.0473904	0.00016835	68.4411
rs2613765	A	G	A	G	0.473384	0.01255	0.00216222	6.5e-09	-0.0146	0.0083	0.0789696	8.29e-05	33.6888
rs2625223	T	C	T	C	0.48174	0.0124972	0.00218318	1e-08	-0.0077	0.0083	0.3541	8.06e-05	32.7676
rs2744450	G	A	G	A	0.802128	0.017081	0.00270781	2.8e-10	-0.025	0.011	0.0227002	9.79e-05	39.7913
rs293736	C	A	C	A	0.722176	-0.0140549	0.00241272	5.7e-09	0.006	0.009	0.506499	8.35e-05	33.9343
rs2974311	A	G	A	G	0.497467	0.0138488	0.00215715	1.4e-10	-0.0079	0.0083	0.3389	0.000101388	41.2156
rs298247	C	G	C	G	0.167472	0.016312	0.00288227	1.5e-08	-0.0025	0.0103	0.8057	7.88e-05	32.029
rs3007104	A	G	A	G	0.42401	-0.0154973	0.00218798	1.4e-12	0.0112	0.0087	0.1961	0.000123406	50.1676
rs30266	A	G	A	G	0.328425	-0.012649	0.00229698	3.7e-08	0.0251	0.0091	0.00602296	7.46e-05	30.3247
rs341521	A	G	A	G	0.702818	-0.0152941	0.00237256	1.1e-10	-0.0003	0.0095	0.9789	0.00010222	41.5539
rs34517439	A	C	A	C	0.121862	-0.0197888	0.00333274	2.9e-09	-0.0146	0.0125	0.2413	8.67e-05	35.2561
rs34606772	T	C	T	C	0.416265	-0.0127837	0.00220229	6.4e-09	0.0014	0.0083	0.868	8.29e-05	33.6947
rs34811474	A	G	A	G	0.2308	0.015285	0.00255792	2.3e-09	-0.0225	0.0099	0.02243	8.78e-05	35.7071
rs35128508	A	G	A	G	0.273405	0.0146939	0.00242383	1.3e-09	-0.0107	0.0095	0.2627	9.04e-05	36.7509
rs35408390	T	C	T	C	0.44275	-0.0121304	0.00216917	2.2e-08	-0.0057	0.0082	0.486	7.69e-05	31.2724
rs35851551	G	A	G	A	0.101404	-0.0264733	0.00360571	2.1e-13	-0.0408	0.0176	0.0203301	0.0001326	53.9054
rs359239	T	C	T	C	0.573829	-0.0189754	0.00219147	4.8e-18	-0.0073	0.0084	0.3896	0.000184415	74.9737
rs369230	T	G	T	G	0.692409	-0.0184886	0.00235304	3.9e-15	0.0189	0.0087	0.0293697	0.000151862	61.7373
rs3739121	C	G	C	G	0.427116	-0.0122648	0.00217575	1.7e-08	0.0203	0.0082	0.0138701	7.82e-05	31.7761
rs3741499	C	T	C	T	0.649467	-0.0161594	0.00226011	8.7e-13	0.0007	0.0088	0.9407	0.000125749	51.1198
rs3758790	G	A	G	A	0.359414	0.0153546	0.00225012	8.9e-12	-0.0076	0.0083	0.3646	0.000114547	46.5654
rs3789045	T	C	T	C	0.209024	0.0149923	0.00264802	1.5e-08	-0.0194	0.0099	0.0500495	7.89e-05	32.0547
rs3896224	G	A	G	A	0.414575	0.0213629	0.00220715	3.7e-22	-0.0181	0.0083	0.0292301	0.000230421	93.6817
rs4075359	C	T	C	T	0.625175	0.0188718	0.0022331	2.9e-17	-0.0077	0.0118	0.5109	0.000175671	71.4181
rs435538	G	C	G	C	0.230492	-0.0178171	0.00255912	3.4e-12	0.016	0.0094	0.0882897	0.000119236	48.472
rs4443996	C	A	C	A	0.476487	-0.0167341	0.002167	1.1e-14	0.0173	0.0087	0.0469505	0.000146686	59.6327
rs4602427	G	C	G	C	0.803857	-0.0162149	0.0027194	2.5e-09	0.0234	0.01	0.0196802	8.75e-05	35.5533
rs4702	A	G	A	G	0.556374	0.0167404	0.00217251	1.3e-14	-0.0303	0.0083	0.000267602	0.000146053	59.3753
rs4727799	T	C	T	C	0.647272	-0.0208488	0.00225933	2.8e-20	0.0084	0.0088	0.3434	0.000209449	85.1531
rs4735438	T	C	T	C	0.587017	-0.0144891	0.00219239	3.9e-11	0.0057	0.0083	0.4895	0.00010744	43.6762
rs4755749	G	A	G	A	0.403067	0.0157811	0.00219972	7.3e-13	0.0003	0.0084	0.9716	0.000126605	51.468
rs4800204	T	C	T	C	0.570335	-0.0127969	0.00218287	4.6e-09	0.0113	0.0083	0.1734	8.45e-05	34.3678
rs4805761	G	A	G	A	0.843347	0.0165446	0.00297366	2.6e-08	-0.0022	0.0119	0.8526	7.61e-05	30.9548
rs4873133	T	C	T	C	0.292431	-0.0180907	0.00237345	2.5e-14	-0.0014	0.0095	0.8846	0.000142907	58.0963
rs4937872	G	A	G	A	0.407721	-0.0160337	0.0022087	3.9e-13	0.0192	0.0089	0.0304103	0.00012963	52.6977
rs4952343	G	A	G	A	0.446361	0.0138227	0.00219423	3e-10	-0.0118	0.0084	0.1585	9.76e-05	39.6844
rs4961705	C	G	C	G	0.348007	0.0134658	0.00230266	5e-09	0.0024	0.0089	0.7901	8.41e-05	34.1981
rs55659265	A	G	A	G	0.066555	-0.0244268	0.0043179	1.5e-08	0.042	0.0175	0.0166001	7.87e-05	32.0026
rs56306056	A	G	A	G	0.214739	0.0160763	0.00262104	8.6e-10	-0.0134	0.0105	0.2024	9.25e-05	37.6203
rs56392241	C	A	C	A	0.393183	-0.0135943	0.0022162	8.6e-10	0.0095	0.0086	0.2661	9.26e-05	37.6265
rs56393977	T	G	T	G	0.102491	0.022399	0.00357203	3.6e-10	-0.0359	0.0144	0.0124899	9.67e-05	39.321
rs57537843	A	G	A	G	0.381196	-0.0160011	0.00222247	6e-13	0.0289	0.0083	0.000524602	0.000127508	51.8353
rs6011138	C	T	C	T	0.13593	0.0188511	0.00315668	2.3e-09	0.0086	0.0124	0.49	8.77e-05	35.6624
rs61746970	A	G	A	G	0.039278	-0.0316935	0.00568006	2.4e-08	0.035	0.0212	0.0979896	7.66e-05	31.1338
rs61864459	T	G	T	G	0.169827	0.0161278	0.00287967	2.1e-08	0.0003	0.0116	0.977	7.72e-05	31.3663
rs62134195	T	C	T	C	0.040972	0.033951	0.00550485	6.9e-10	-0.0136	0.0198	0.4917	9.36e-05	38.0375
rs62370848	C	A	C	A	0.198707	0.0170776	0.00272348	3.6e-10	-0.0099	0.0108	0.3569	9.67e-05	39.3191
rs62439690	A	G	A	G	0.262405	-0.0162081	0.00247933	6.3e-11	0.0021	0.0103	0.8359	0.000105127	42.736
rs6486065	G	T	G	T	0.708967	0.0161936	0.00237994	1e-11	0.0001	0.0103	0.9946	0.000113886	46.297
rs6517512	G	A	G	A	0.955633	-0.029508	0.00524367	1.8e-08	0.0311	0.0239	0.1931	7.79e-05	31.667
rs6549670	G	A	G	A	0.83866	-0.0182814	0.00293516	4.7e-10	-0.0015	0.0125	0.9071	9.54e-05	38.793
rs6564268	G	C	G	C	0.056059	0.0283611	0.00469506	1.5e-09	0.0033	0.0173	0.8503	8.98e-05	36.489
rs6586405	A	C	A	C	0.326953	-0.0130845	0.00231009	1.5e-08	0.0011	0.009	0.8993	7.89e-05	32.0815
rs66906321	C	T	C	T	0.818851	-0.0181218	0.00284922	2e-10	-0.0102	0.0112	0.3627	9.95e-05	40.4528
rs6692613	T	C	T	C	0.530087	-0.012697	0.00216093	4.2e-09	0.0256	0.0083	0.00198299	8.49e-05	34.5238
rs6719762	C	T	C	T	0.473304	-0.0233857	0.00216422	3.2e-27	0.0276	0.0085	0.00117101	0.00028717	116.76
rs6744794	G	C	G	C	0.623147	-0.0203928	0.00222121	4.3e-20	0.0058	0.0083	0.4846	0.000207324	84.2893
rs6748341	G	C	G	C	0.316337	0.0167655	0.00232362	5.4e-13	-0.0132	0.0091	0.1451	0.00012806	52.0596
rs6763967	A	G	A	G	0.264904	-0.0140945	0.00244253	7.9e-09	-0.0119	0.0094	0.2061	8.19e-05	33.2979
rs67723420	A	T	A	T	0.376012	0.0145464	0.00223412	7.5e-11	-0.0054	0.0088	0.535499	0.000104284	42.3932
rs6939048	A	G	A	G	0.627277	0.0143527	0.00223278	1.3e-10	0.0033	0.0089	0.715599	0.000101648	41.3212
rs6955073	A	T	A	T	0.508354	0.0124183	0.00216596	9.8e-09	-0.0005	0.0083	0.9529	8.09e-05	32.8716
rs6966769	G	A	G	A	0.11444	0.0185136	0.00339345	4.9e-08	0.0015	0.0115	0.8998	7.32e-05	29.7644
rs6966898	T	C	T	C	0.333033	-0.0138863	0.00230233	1.6e-09	0.0141	0.0089	0.1156	8.95e-05	36.3777
rs6973256	T	C	T	C	0.59757	0.0141037	0.00221898	2.1e-10	-0.0092	0.0083	0.271	9.94e-05	40.3978
rs6978112	T	C	T	C	0.411515	-0.0170735	0.00219534	7.4e-15	0.0077	0.0085	0.3646	0.000148779	60.4838
rs702	T	A	T	A	0.838619	0.0205228	0.00293386	2.6e-12	0.0145	0.015	0.3328	0.000120367	48.9319
rs7025089	A	C	A	C	0.680645	0.0160854	0.00231339	3.6e-12	-0.0083	0.009	0.3518	0.000118927	48.3464
rs705240	T	C	T	C	0.184196	-0.0160808	0.00277714	7e-09	0.0196	0.0094	0.0362903	8.25e-05	33.5288
rs7085104	G	A	G	A	0.328663	-0.0146038	0.00229572	2e-10	-0.0107	0.0088	0.2243	9.95e-05	40.4661
rs710289	G	A	G	A	0.415982	-0.0159545	0.00218989	3.2e-13	0.0104	0.0084	0.2134	0.000130566	53.0786
rs71433405	T	C	T	C	0.066007	0.0261044	0.00440193	3e-09	-0.0349	0.0213	0.1012	8.65e-05	35.1673
rs714393	T	C	T	C	0.456816	0.0141564	0.00216389	6.1e-11	-0.01	0.0083	0.2278	0.000105282	42.799
rs7156339	T	C	T	C	0.163624	-0.0236699	0.00291707	4.9e-16	0.029	0.01	0.003661	0.000161955	65.8411
rs7167444	T	G	T	G	0.253197	-0.0141521	0.00251088	1.7e-08	0.0023	0.0088	0.793	7.81e-05	31.7678
rs7188873	G	A	G	A	0.622795	-0.0172874	0.00222805	8.6e-15	-0.0012	0.0086	0.886	0.000148085	60.2015
rs7236339	A	G	A	G	0.22753	-0.0204944	0.00259028	2.5e-15	0.0215	0.0096	0.0253998	0.000153984	62.6001
rs72674824	C	T	C	T	0.24179	0.0147127	0.002525	5.6e-09	0.0099	0.0086	0.2501	8.35e-05	33.9516
rs72822625	A	G	A	G	0.094583	0.0215117	0.00368811	5.5e-09	-0.0099	0.0107	0.3546	8.37e-05	34.0204
rs72887338	C	T	C	T	0.386847	-0.0164161	0.0022168	1.3e-13	0.0093	0.0087	0.2843	0.000134895	54.8384
rs72996415	C	T	C	T	0.064661	0.0254579	0.0044961	1.5e-08	0.0184	0.0183	0.3153	7.89e-05	32.0606
rs7381195	A	T	A	T	0.611957	-0.014635	0.00221414	3.8e-11	0.0015	0.0086	0.8614	0.000107472	43.6891
rs74583305	T	C	T	C	0.020359	0.0437545	0.00766429	1.1e-08	-0.0635	0.0374	0.090099	8.02e-05	32.5911
rs7476	C	A	C	A	0.312212	-0.0139275	0.00233764	2.6e-09	0.0224	0.0105	0.0333903	8.73e-05	35.4968
rs75082770	G	A	G	A	0.037667	-0.0352385	0.00569853	6.3e-10	-0.0197	0.0248	0.4264	9.41e-05	38.239
rs75783371	C	T	C	T	0.139303	0.018662	0.00315196	3.2e-09	-0.0095	0.0106	0.3696	8.62e-05	35.0552
rs76513770	C	T	C	T	0.127724	0.0256106	0.00323446	2.4e-15	-0.0021	0.0111	0.8535	0.000154218	62.6951
rs767943	A	C	A	C	0.264898	-0.0186374	0.00246006	3.6e-14	0.008	0.0097	0.4056	0.000141184	57.3954
rs77214504	T	A	T	A	0.047379	0.0348552	0.00508475	7.1e-12	-0.0455	0.0312	0.1453	0.000115588	46.9887
rs7729019	T	C	T	C	0.613575	0.0126365	0.0022139	1.1e-08	-0.0084	0.0085	0.3201	8.01e-05	32.5788
rs7785195	A	G	A	G	0.659377	0.0158783	0.00227544	3e-12	0.017	0.009	0.0598494	0.000119782	48.694
rs7804551	G	A	G	A	0.15369	0.0208069	0.00298824	3.3e-12	-0.0124	0.01	0.215	0.000119261	48.4821
rs7815125	A	T	A	T	0.826612	0.0187851	0.00284902	4.3e-11	-0.0029	0.0121	0.8071	0.000106944	43.4744
rs783544	C	A	C	A	0.750616	0.0164657	0.00249373	4e-11	-0.0044	0.0098	0.655399	0.000107246	43.5973
rs784255	T	G	T	G	0.475487	-0.0142825	0.00216716	4.4e-11	0.0232	0.0083	0.00500299	0.000106843	43.4335
rs7857266	T	C	T	C	0.395169	0.0131398	0.00222736	3.7e-09	-0.0247	0.0085	0.00353199	8.56e-05	34.8012
rs7868984	C	T	C	T	0.415886	0.0138367	0.00219061	2.7e-10	-0.0137	0.0084	0.1013	9.81e-05	39.8963
rs7909331	G	A	G	A	0.164505	-0.0167017	0.00290726	9.2e-09	0.0129	0.0117	0.2696	8.12e-05	33.0029
rs7911962	T	C	T	C	0.384406	0.0135852	0.00222867	1.1e-09	-0.0075	0.0093	0.4193	9.14e-05	37.1568
rs79231171	A	C	A	C	0.077097	0.0224426	0.00403721	2.7e-08	-0.0071	0.0215	0.7402	7.6e-05	30.9016
rs79269403	A	G	A	G	0.230853	0.0202286	0.00256984	3.5e-15	-0.0089	0.0097	0.358	0.000152412	61.9608
rs794375	C	T	C	T	0.42645	0.0155464	0.00219208	1.3e-12	-0.0086	0.0083	0.3016	0.000123726	50.2973
rs8003519	G	A	G	A	0.581483	-0.0149416	0.00219233	9.4e-12	-0.0001	0.0083	0.9929	0.000114261	46.4494
rs800532	G	A	G	A	0.776043	-0.0156462	0.00258941	1.5e-09	-0.0093	0.0095	0.3248	8.98e-05	36.5102
rs803679	A	G	A	G	0.792617	0.0197133	0.0026525	1.1e-13	-0.0007	0.01	0.943	0.000135867	55.2339
rs807478	G	A	G	A	0.497201	0.0142362	0.00216259	4.6e-11	0.0043	0.0083	0.6047	0.000106601	43.3349
rs8096225	C	A	C	A	0.694761	-0.0132106	0.00234688	1.8e-08	0.0073	0.0097	0.452	7.79e-05	31.6855
rs8133065	G	C	G	C	0.283251	0.013895	0.00241406	8.6e-09	-0.0003	0.0101	0.9789	8.15e-05	33.1298
rs838039	A	G	A	G	0.686798	0.0147669	0.00232368	2.1e-10	0.0002	0.0085	0.9775	9.93e-05	40.3854
rs9491228	C	T	C	T	0.528945	-0.0141344	0.00216535	6.7e-11	0.0296	0.009	0.000952708	0.000104814	42.6085
rs9514600	G	C	G	C	0.502126	-0.0119302	0.00216113	3.4e-08	0.0104	0.0085	0.2242	7.5e-05	30.4741
rs9536961	G	A	G	A	0.348212	0.0130856	0.00229334	1.2e-08	-0.0256	0.0086	0.00277901	8.01e-05	32.5573
rs9538248	A	C	A	C	0.320928	-0.0156218	0.00230917	1.3e-11	0.0016	0.0091	0.8581	0.000112582	45.7666
rs976179	T	A	T	A	0.485183	-0.0119687	0.00215899	3e-08	-0.008	0.0085	0.3458	7.56e-05	30.732
rs9809849	A	G	A	G	0.425234	-0.0141765	0.0021849	8.7e-11	0.0004	0.0087	0.9591	0.000103561	42.0991
rs9866968	A	G	A	G	0.349391	0.0244328	0.00227411	6.3e-27	-0.0031	0.0085	0.711101	0.000283901	115.431
rs9873182	G	C	G	C	0.841159	-0.0257397	0.00294454	2.3e-18	0.0259	0.0109	0.0174301	0.000187956	76.4135
rs9886840	G	A	G	A	0.580117	0.0125283	0.0021869	1e-08	-0.0076	0.0084	0.3699	8.07e-05	32.8189
rs9891146	C	T	C	T	0.734943	0.0142035	0.00244483	6.3e-09	-0.0419	0.0091	3.92e-06	8.3e-05	33.7514
rs9904818	C	G	C	G	0.090226	0.0223466	0.00377862	3.3e-09	-0.0137	0.0155	0.3777	8.6e-05	34.9747
rs9923553	G	A	G	A	0.290128	-0.0143033	0.00237602	1.7e-09	0.0075	0.0095	0.4323	8.91e-05	36.2385
rs993700	C	T	C	T	0.77749	0.0162142	0.00258969	3.8e-10	-0.0007	0.0098	0.9392	9.64e-05	39.2007
rs9964201	A	C	A	C	0.082656	0.0264901	0.00392756	1.5e-11	-0.0308	0.0118	0.00876294	0.000111902	45.4904
												0.0220744	45.3238

## Sheet: Supplementary table 2
Supplementary table 2. Details of IVs of Mendelian randomization for the effect of age first had sexual intercourse on MDD
SNP	effect_allele.exposure	other_allele.exposure	effect_allele.outcome	other_allele.outcome	eaf.exposure	beta.exposure	se.exposure	pval.exposure	beta.outcome	se.outcome	pval.outcome	R2	F value
rs1000586	C	T	C	T	0.356215	-0.0129893	0.00227885	1.2e-08	0.00810274	0.0084	0.3344	7.99265e-05	32.4891
rs10085776	C	T	C	T	0.565458	-0.013742	0.00218111	3e-10	0.0163022	0.008	0.04028	9.76535e-05	39.6956
rs10104523	C	T	C	T	0.522362	-0.0125544	0.00216093	6.3e-09	0.0216016	0.0079	0.00628796	8.30347e-05	33.7527
rs10137475	A	G	A	G	0.577345	0.0132976	0.00218374	1.1e-09	-0.0108992	0.008	0.1737	9.12201e-05	37.0802
rs10204104	A	C	A	C	0.831892	-0.0163744	0.00289388	1.5e-08	0.00580313	0.0112	0.604301	7.87628e-05	32.016
rs10233473	T	C	T	C	0.252363	-0.0144439	0.00249914	7.5e-09	0.0203025	0.0092	0.0269098	8.21746e-05	33.403
rs10492794	T	C	T	C	0.178188	0.0161576	0.00283198	1.2e-08	-0.0153979	0.0106	0.1447	8.008e-05	32.5515
rs10496949	C	G	C	G	0.578036	0.0149311	0.00218449	8.2e-12	-0.0180011	0.008	0.0244602	0.000114926	46.7177
rs10750367	G	A	G	A	0.554253	-0.0152168	0.00218878	3.6e-12	0.00429923	0.0081	0.5999	0.000118898	48.3326
rs10880088	T	C	T	C	0.216086	0.0161646	0.00263079	8e-10	-0.00690378	0.0097	0.4784	9.28758e-05	37.7533
rs10886022	C	A	C	A	0.763037	0.0177217	0.00258759	7.5e-12	-0.0168964	0.0214	0.4306	0.000115387	46.9048
rs10922907	T	A	T	A	0.549415	0.0224624	0.00217004	4.1e-25	-0.0194006	0.008	0.01521	0.000263541	107.146
rs10994777	A	G	A	G	0.161939	0.0188266	0.0029331	1.4e-10	-0.00769957	0.0107	0.4744	0.000101352	41.1991
rs11030102	G	C	G	C	0.261081	-0.0141577	0.00245584	8.2e-09	-0.0195967	0.009	0.0298497	8.17589e-05	33.234
rs11030402	G	A	G	A	0.368192	0.0131312	0.00223892	4.5e-09	-0.0176041	0.0082	0.0309799	8.46214e-05	34.3977
rs11111153	C	A	C	A	0.245107	-0.0139553	0.00250685	2.6e-08	-0.00519647	0.0091	0.5657	7.62384e-05	30.9899
rs11123817	T	C	T	C	0.401206	0.0150766	0.00219576	6.6e-12	-0.0156011	0.0081	0.0527704	0.000115977	47.1449
rs11188601	C	T	C	T	0.364739	-0.0172077	0.00224022	1.6e-14	-0.00850374	0.0092	0.357	0.00014514	59.0014
rs112633616	C	A	C	A	0.033261	0.0403127	0.00606962	3.1e-11	-0.0282959	0.0239	0.237	0.000108517	44.1122
rs112780312	A	G	A	G	0.275094	-0.0165258	0.00244083	1.3e-11	0.0315956	0.0089	0.000414897	0.000112768	45.8403
rs113338260	C	T	C	T	0.215732	-0.0156495	0.00262476	2.5e-09	0.00950503	0.0102	0.352	8.74519e-05	35.5484
rs113367286	T	C	T	C	0.278201	0.0198309	0.00241196	2e-16	-0.0138049	0.0088	0.1159	0.000166287	67.5993
rs1139897	A	G	A	G	0.223525	0.0175687	0.00259324	1.2e-11	0.00269636	0.0103	0.790801	0.000112909	45.8978
rs1156981	G	A	G	A	0.901596	-0.0227567	0.00361129	2.9e-10	-0.0117013	0.013	0.3716	9.7687e-05	39.7093
rs115882849	A	G	A	G	0.152996	-0.0191877	0.00300418	1.7e-10	-0.00569619	0.0115	0.621999	0.000100354	40.7936
rs11678980	A	G	A	G	0.461083	-0.0123757	0.00223207	2.9e-08	0.00219758	0.0086	0.7959	7.56269e-05	30.7413
rs11729080	A	G	A	G	0.171149	0.0229745	0.00285872	9.2e-16	-0.0152964	0.0111	0.1705	0.000158879	64.5872
rs11770163	C	G	C	G	0.331573	-0.0130247	0.0022936	1.4e-08	0.0147999	0.0084	0.0766408	7.93325e-05	32.2476
rs12147463	A	G	A	G	0.193433	-0.020875	0.00275919	3.9e-14	0.00159872	0.0099	0.8738	0.000140804	57.2384
rs12204714	T	C	T	C	0.632102	0.0292636	0.00223744	4.3e-39	-0.028204	0.0083	0.000627004	0.000420683	171.061
rs1226414	T	A	T	A	0.505107	0.0155399	0.00215833	6e-13	0.00969686	0.0089	0.2769	0.000127524	51.8392
rs12448731	T	C	T	C	0.141723	-0.0174598	0.00310836	1.9e-08	0.0140015	0.011	0.2022	7.76189e-05	31.551
rs12468863	T	C	T	C	0.517874	0.0135539	0.00216892	4.1e-10	-0.00700447	0.008	0.3758	9.60694e-05	39.0516
rs12505942	C	T	C	T	0.342778	0.0160611	0.00227551	1.7e-12	-0.0247024	0.0083	0.00295502	0.000122553	49.8185
rs12511982	A	G	A	G	0.550535	0.0126559	0.00217493	5.9e-09	-0.00490199	0.008	0.5366	8.32999e-05	33.8605
rs12523097	C	T	C	T	0.297727	-0.0160994	0.00237205	1.1e-11	0.0296966	0.0087	0.000624698	0.00011332	46.0648
rs12523398	A	T	A	T	0.173891	0.0225484	0.00285708	3e-15	-0.0299954	0.0108	0.00525001	0.000153216	62.2852
rs12653396	A	T	A	T	0.565389	-0.0219752	0.00219358	1.3e-23	-0.00160128	0.008	0.8443	0.000246852	100.359
rs12671608	C	T	C	T	0.139057	-0.017507	0.00313092	2.2e-08	0.0302015	0.0118	0.01083	7.69186e-05	31.2664
rs12701263	T	C	T	C	0.400041	0.0144102	0.00220279	6.1e-11	-0.00520351	0.0081	0.518601	0.000105277	42.7949
rs12795483	G	A	G	A	0.518144	0.0129681	0.00216666	2.2e-09	0.00439966	0.0079	0.5817	8.81289e-05	35.8236
rs12826060	G	T	G	T	0.412502	-0.0130686	0.00219153	2.5e-09	0.011597	0.008	0.1494	8.74804e-05	35.56
rs12907546	A	G	A	G	0.211749	-0.0228102	0.00264994	7.4e-18	0.0389995	0.0096	4.49e-05	0.00018226	74.0942
rs1295220	T	C	T	C	0.25348	-0.0186416	0.00248775	6.7e-14	0.0160013	0.0091	0.07993	0.000138127	56.1501
rs12970816	A	G	A	G	0.395202	-0.0152412	0.00221166	5.5e-12	0.00699547	0.0081	0.3857	0.000116825	47.4897
rs13009008	G	A	G	A	0.672296	0.0182638	0.0022916	1.6e-15	0.00950503	0.0084	0.2628	0.000156251	63.5188
rs13289229	T	G	T	G	0.178174	0.0178001	0.00285474	4.5e-10	-0.0102019	0.0107	0.3416	9.56435e-05	38.8785
rs1368546	C	T	C	T	0.55706	0.015985	0.00216603	1.6e-13	0.00619918	0.008	0.4386	0.000133975	54.4621
rs1391075	C	A	C	A	0.643432	-0.0153773	0.00225175	8.5e-12	0.0111014	0.0083	0.1784	0.000114724	46.6356
rs1392816	T	C	T	C	0.387907	0.0175184	0.00222824	3.8e-15	-0.0226956	0.0082	0.00569994	0.000152049	61.8106
rs140098	C	T	C	T	0.547765	-0.0123554	0.00218166	1.5e-08	0.0145047	0.0081	0.0728501	7.89025e-05	32.0728
rs141547796	A	G	A	G	0.082193	0.0334614	0.00395855	2.8e-17	-0.0393959	0.0147	0.00732099	0.000175762	71.4519
rs1454687	G	C	G	C	0.514884	0.0119775	0.00215579	2.8e-08	-0.00909848	0.0079	0.2495	7.59402e-05	30.8686
rs1547351	A	T	A	T	0.410447	0.0122226	0.00219383	2.5e-08	-0.00640044	0.008	0.4263	7.63613e-05	31.0398
rs1585634	C	G	C	G	0.802142	-0.0155686	0.00272036	1e-08	-0.0252973	0.0105	0.0159199	8.05743e-05	32.7525
rs159428	C	T	C	T	0.526473	-0.0133188	0.00216122	7.2e-10	0.00709511	0.0084	0.3975	9.3428e-05	37.9778
rs16948048	G	A	G	A	0.36754	-0.0166924	0.00223927	9e-14	0.00959589	0.0081	0.2357	0.000136694	55.5677
rs17164088	G	A	G	A	0.422075	-0.012374	0.0021824	1.4e-08	-0.0107025	0.008	0.1823	7.90865e-05	32.1477
rs1812249	A	G	A	G	0.215227	-0.0148834	0.00262062	1.4e-08	0.00750179	0.0097	0.4361	7.935e-05	32.2548
rs182353	T	C	T	C	0.468089	-0.013024	0.00216294	1.7e-09	0.0153023	0.0079	0.0532194	8.91962e-05	36.2575
rs1891588	C	G	C	G	0.552814	-0.0119638	0.00216512	3.3e-08	0.00299551	0.008	0.702999	7.51151e-05	30.5332
rs1931263	T	G	T	G	0.4895	-0.0121295	0.00215544	1.8e-08	0.0280042	0.0079	0.000391201	7.7905e-05	31.6674
rs2025151	G	C	G	C	0.196133	0.0150046	0.00271665	3.3e-08	-0.0121953	0.0099	0.2173	7.50472e-05	30.5056
rs206005	T	A	T	A	0.760199	-0.0144473	0.00253165	1.2e-08	-0.00630011	0.0093	0.502	8.01155e-05	32.566
rs2084572	G	A	G	A	0.450207	0.014725	0.00216537	1e-11	0.00329542	0.0079	0.6824	0.000113758	46.2428
rs2093623	A	G	A	G	0.496285	0.0150008	0.00217668	5.5e-12	-0.016597	0.009	0.0640206	0.000116835	47.4939
rs2130893	C	G	C	G	0.285354	0.0149124	0.00246651	1.5e-09	-0.00790113	0.0105	0.4529	8.9924e-05	36.5534
rs2174752	T	G	T	G	0.45124	-0.0143345	0.00216954	3.9e-11	0.00550482	0.0079	0.4846	0.000107391	43.6544
rs2176337	T	A	T	A	0.315293	-0.017784	0.00232203	1.9e-14	0.00950503	0.0084	0.2584	0.000144293	58.6572
rs2188151	T	G	T	G	0.424889	-0.0222145	0.00218242	2.5e-24	0.0147999	0.0083	0.0735699	0.000254842	103.608
rs2274568	A	G	A	G	0.580677	-0.0137862	0.00218862	3e-10	-0.00729656	0.0081	0.3661	9.76094e-05	39.6777
rs2382440	C	G	C	G	0.155948	-0.0173228	0.0029817	6.3e-09	0.0010994	0.0111	0.9223	8.30343e-05	33.7525
rs239190	T	C	T	C	0.532174	0.0151426	0.00216441	2.6e-12	-0.019295	0.0079	0.0143999	0.000120408	48.9463
rs2406374	T	C	T	C	0.314035	0.0147643	0.00231855	1.9e-10	-0.00920221	0.0086	0.2822	9.9755e-05	40.55
rs2535593	C	T	C	T	0.460207	0.0125197	0.00217263	8.3e-09	-0.0243023	0.0079	0.00213398	8.16895e-05	33.2058
rs2553041	C	G	C	G	0.196229	0.0202801	0.00272704	1e-13	-0.00690378	0.0101	0.4977	0.000136045	55.3038
rs2612030	C	T	C	T	0.838125	0.0242699	0.00293365	1.3e-16	-0.0209001	0.011	0.0574394	0.000168357	68.4411
rs2613765	A	G	A	G	0.473384	0.01255	0.00216222	6.5e-09	0.0129952	0.0081	0.1072	8.28776e-05	33.6888
rs2625223	T	C	T	C	0.48174	0.0124972	0.00218318	1e-08	-0.0114048	0.008	0.1558	8.06115e-05	32.7676
rs2744450	G	A	G	A	0.802128	0.017081	0.00270781	2.8e-10	0.0178992	0.01	0.0733297	9.78888e-05	39.7913
rs293736	C	A	C	A	0.722176	-0.0140549	0.00241272	5.7e-09	0.0104039	0.009	0.2443	8.34816e-05	33.9343
rs2974311	A	G	A	G	0.497467	0.0138488	0.00215715	1.4e-10	-0.0137035	0.0079	0.0816996	0.000101392	41.2156
rs298247	C	G	C	G	0.167472	0.016312	0.00288227	1.5e-08	-0.0166986	0.0107	0.1183	7.87946e-05	32.029
rs3007104	A	G	A	G	0.42401	-0.0154973	0.00218798	1.4e-12	0.0202045	0.009	0.0256401	0.000123412	50.1676
rs341521	A	G	A	G	0.702818	-0.0152941	0.00237256	1.1e-10	0.0202045	0.0087	0.0197702	0.000102224	41.5539
rs34517439	A	C	A	C	0.121862	-0.0197888	0.00333274	2.9e-09	0.0183015	0.0129	0.1542	8.67329e-05	35.2561
rs34606772	T	C	T	C	0.416265	-0.0127837	0.00220229	6.4e-09	0.0189003	0.0082	0.0202801	8.28922e-05	33.6947
rs34811474	A	G	A	G	0.2308	0.015285	0.00255792	2.3e-09	-0.00439966	0.0097	0.6485	8.78424e-05	35.7071
rs35128508	A	G	A	G	0.273405	0.0146939	0.00242383	1.3e-09	0.00459941	0.0089	0.6023	9.04099e-05	36.7509
rs35408390	T	C	T	C	0.44275	-0.0121304	0.00216917	2.2e-08	-0.00879859	0.008	0.268	7.69334e-05	31.2724
rs35851551	G	A	G	A	0.101404	-0.0264733	0.00360571	2.1e-13	-0.0018982	0.0142	0.8955	0.000132606	53.9054
rs359239	T	C	T	C	0.573829	-0.0189754	0.00219147	4.8e-18	0.0176041	0.008	0.0284302	0.000184423	74.9737
rs369230	T	G	T	G	0.692409	-0.0184886	0.00235304	3.9e-15	0.011296	0.0094	0.226	0.000151869	61.7373
rs3739121	C	G	C	G	0.427116	-0.0122648	0.00217575	1.7e-08	0.0252973	0.008	0.00149899	7.81726e-05	31.7761
rs3741499	C	T	C	T	0.649467	-0.0161594	0.00226011	8.7e-13	-0.00139902	0.0083	0.869	0.000125754	51.1198
rs3758790	G	A	G	A	0.359414	0.0153546	0.00225012	8.9e-12	-0.00350385	0.0082	0.670199	0.000114552	46.5654
rs3789045	T	C	T	C	0.209024	0.0149923	0.00264802	1.5e-08	-0.00300451	0.0097	0.7576	7.88579e-05	32.0547
rs3896224	G	A	G	A	0.414575	0.0213629	0.00220715	3.7e-22	-0.0226026	0.0083	0.00647694	0.000230432	93.6817
rs4075359	C	T	C	T	0.625175	0.0188718	0.0022331	2.9e-17	-0.00819632	0.0082	0.3196	0.000175679	71.4181
rs435538	G	C	G	C	0.230492	-0.0178171	0.00255912	3.4e-12	0.00810274	0.0094	0.3868	0.000119241	48.472
rs4443996	C	A	C	A	0.476487	-0.0167341	0.002167	1.1e-14	0.0183982	0.0081	0.0234498	0.000146693	59.6327
rs4602427	G	C	G	C	0.803857	-0.0162149	0.0027194	2.5e-09	0.0229002	0.0098	0.0198399	8.74641e-05	35.5533
rs4702	A	G	A	G	0.556374	0.0167404	0.00217251	1.3e-14	-0.0316971	0.0083	0.000138701	0.00014606	59.3753
rs4727799	T	C	T	C	0.647272	-0.0208488	0.00225933	2.8e-20	0.0119977	0.0083	0.147	0.000209458	85.1531
rs4735438	T	C	T	C	0.587017	-0.0144891	0.00219239	3.9e-11	0.0127978	0.008	0.1088	0.000107445	43.6762
rs4755749	G	A	G	A	0.403067	0.0157811	0.00219972	7.3e-13	0.0116982	0.0081	0.1479	0.000126611	51.468
rs4800204	T	C	T	C	0.570335	-0.0127969	0.00218287	4.6e-09	-0.00020002	0.008	0.9778	8.45478e-05	34.3678
rs4805761	G	A	G	A	0.843347	0.0165446	0.00297366	2.6e-08	0.00280393	0.0107	0.793699	7.61522e-05	30.9548
rs4873133	T	C	T	C	0.292431	-0.0180907	0.00237345	2.5e-14	-0.00280393	0.0086	0.743599	0.000142914	58.0963
rs4937872	G	A	G	A	0.407721	-0.0160337	0.0022087	3.9e-13	0.0220002	0.0082	0.00705099	0.000129635	52.6977
rs4952343	G	A	G	A	0.446361	0.0138227	0.00219423	3e-10	-0.0071047	0.0092	0.438	9.76258e-05	39.6844
rs4961705	C	G	C	G	0.348007	0.0134658	0.00230266	5e-09	-0.00290421	0.0084	0.7322	8.41305e-05	34.1981
rs55659265	A	G	A	G	0.066555	-0.0244268	0.0043179	1.5e-08	0.0305001	0.0158	0.0532697	7.87298e-05	32.0026
rs56306056	A	G	A	G	0.214739	0.0160763	0.00262104	8.6e-10	0.0142973	0.0095	0.1335	9.25487e-05	37.6203
rs56392241	C	A	C	A	0.393183	-0.0135943	0.0022162	8.6e-10	-0.00760104	0.0082	0.3533	9.25638e-05	37.6265
rs56393977	T	G	T	G	0.102491	0.022399	0.00357203	3.6e-10	-0.0454996	0.0133	0.000610394	9.67321e-05	39.321
rs57537843	A	G	A	G	0.381196	-0.0160011	0.00222247	6e-13	0.0311982	0.0081	0.0001196	0.000127514	51.8353
rs6011138	C	T	C	T	0.13593	0.0188511	0.00315668	2.3e-09	0.00260339	0.0118	0.8262	8.77323e-05	35.6624
rs61746970	A	G	A	G	0.039278	-0.0316935	0.00568006	2.4e-08	0.0310044	0.0234	0.1854	7.65926e-05	31.1338
rs61864459	T	G	T	G	0.169827	0.0161278	0.00287967	2.1e-08	-0.00230265	0.0108	0.8308	7.71643e-05	31.3663
rs62134195	T	C	T	C	0.040972	0.033951	0.00550485	6.9e-10	0.0223973	0.0202	0.2662	9.35748e-05	38.0375
rs62370848	C	A	C	A	0.198707	0.0170776	0.00272348	3.6e-10	0.00810274	0.0101	0.4195	9.67272e-05	39.3191
rs62439690	A	G	A	G	0.262405	-0.0162081	0.00247933	6.3e-11	-0.00210221	0.0094	0.8258	0.000105132	42.736
rs6486065	G	T	G	T	0.708967	0.0161936	0.00237994	1e-11	-0.00380276	0.0088	0.6627	0.000113891	46.297
rs6517512	G	A	G	A	0.955633	-0.029508	0.00524367	1.8e-08	0	0.0208	0.9986	7.79041e-05	31.667
rs6549670	G	A	G	A	0.83866	-0.0182814	0.00293516	4.7e-10	0.0213973	0.0108	0.04724	9.54332e-05	38.793
rs6564268	G	C	G	C	0.056059	0.0283611	0.00469506	1.5e-09	0.0174005	0.0195	0.3714	8.97657e-05	36.489
rs6586405	A	C	A	C	0.326953	-0.0130845	0.00231009	1.5e-08	0.0178989	0.0087	0.0393396	7.89237e-05	32.0815
rs66906321	C	T	C	T	0.818851	-0.0181218	0.00284922	2e-10	0.0289037	0.0106	0.00635097	9.9516e-05	40.4528
rs6692613	T	C	T	C	0.530087	-0.012697	0.00216093	4.2e-09	-0.00660174	0.0083	0.4261	8.49316e-05	34.5238
rs6719762	C	T	C	T	0.473304	-0.0233857	0.00216422	3.2e-27	0.0243952	0.0079	0.00204	0.000287183	116.76
rs6744794	G	C	G	C	0.623147	-0.0203928	0.00222121	4.3e-20	0.0202027	0.0082	0.0140001	0.000207334	84.2893
rs6748341	G	C	G	C	0.316337	0.0167655	0.00232362	5.4e-13	-0.00410158	0.0086	0.6317	0.000128066	52.0596
rs6763967	A	G	A	G	0.264904	-0.0140945	0.00244253	7.9e-09	-0.0139975	0.0089	0.1152	8.19161e-05	33.2979
rs67723420	A	T	A	T	0.376012	0.0145464	0.00223412	7.5e-11	-0.00709511	0.0083	0.3896	0.000104289	42.3932
rs6939048	A	G	A	G	0.627277	0.0143527	0.00223278	1.3e-10	-0.0136021	0.0081	0.0938404	0.000101652	41.3212
rs6955073	A	T	A	T	0.508354	0.0124183	0.00216596	9.8e-09	-0.00120072	0.0089	0.8895	8.08674e-05	32.8716
rs6966769	G	A	G	A	0.11444	0.0185136	0.00339345	4.9e-08	-0.0426954	0.0136	0.00175598	7.32238e-05	29.7644
rs6966898	T	C	T	C	0.333033	-0.0138863	0.00230233	1.6e-09	0.0030952	0.0086	0.7141	8.94921e-05	36.3777
rs6973256	T	C	T	C	0.59757	0.0141037	0.00221898	2.1e-10	-0.0131967	0.0081	0.1032	9.93806e-05	40.3978
rs6978112	T	C	T	C	0.411515	-0.0170735	0.00219534	7.4e-15	0.0165031	0.0083	0.0465597	0.000148786	60.4838
rs702	T	A	T	A	0.838619	0.0205228	0.00293386	2.6e-12	-0.00679685	0.011	0.5394	0.000120373	48.9319
rs7025089	A	C	A	C	0.680645	0.0160854	0.00231339	3.6e-12	-0.0114048	0.0084	0.1744	0.000118932	48.3464
rs705240	T	C	T	C	0.184196	-0.0160808	0.00277714	7e-09	0.001998	0.0102	0.8416	8.24839e-05	33.5288
rs7085104	G	A	G	A	0.328663	-0.0146038	0.00229572	2e-10	-0.0217028	0.0083	0.00897202	9.95488e-05	40.4661
rs710289	G	A	G	A	0.415982	-0.0159545	0.00218989	3.2e-13	0.00599795	0.008	0.4528	0.000130572	53.0786
rs71433405	T	C	T	C	0.066007	0.0261044	0.00440193	3e-09	-0.0272993	0.0163	0.0932095	8.65145e-05	35.1673
rs714393	T	C	T	C	0.456816	0.0141564	0.00216389	6.1e-11	-0.0283995	0.008	0.0004	0.000105287	42.799
rs7156339	T	C	T	C	0.163624	-0.0236699	0.00291707	4.9e-16	0.0165031	0.0106	0.1201	0.000161962	65.8411
rs7167444	T	G	T	G	0.253197	-0.0141521	0.00251088	1.7e-08	0.00669752	0.0095	0.4772	7.81522e-05	31.7678
rs7188873	G	A	G	A	0.622795	-0.0172874	0.00222805	8.6e-15	-0.00269636	0.0081	0.735501	0.000148092	60.2015
rs7236339	A	G	A	G	0.22753	-0.0204944	0.00259028	2.5e-15	0.0289955	0.0096	0.00250098	0.000153991	62.6001
rs72674824	C	T	C	T	0.24179	0.0147127	0.002525	5.6e-09	-0.0103958	0.0092	0.2599	8.3524e-05	33.9516
rs72822625	A	G	A	G	0.094583	0.0215117	0.00368811	5.5e-09	0.0168964	0.0137	0.2188	8.36933e-05	34.0204
rs72887338	C	T	C	T	0.386847	-0.0164161	0.0022168	1.3e-13	0.00579677	0.0081	0.4734	0.000134901	54.8384
rs72996415	C	T	C	T	0.064661	0.0254579	0.0044961	1.5e-08	0.0034961	0.0168	0.8366	7.88723e-05	32.0606
rs7381195	A	T	A	T	0.611957	-0.014635	0.00221414	3.8e-11	-0.000900405	0.0092	0.9248	0.000107477	43.6891
rs74583305	T	C	T	C	0.020359	0.0437545	0.00766429	1.1e-08	-0.00569619	0.0303	0.8497	8.01774e-05	32.5911
rs7476	C	A	C	A	0.312212	-0.0139275	0.00233764	2.6e-09	0.00719583	0.0087	0.4084	8.7325e-05	35.4968
rs75082770	G	A	G	A	0.037667	-0.0352385	0.00569853	6.3e-10	0.00160128	0.0219	0.9423	9.40706e-05	38.239
rs75783371	C	T	C	T	0.139303	0.018662	0.00315196	3.2e-09	-0.00840458	0.0113	0.4545	8.62388e-05	35.0552
rs76513770	C	T	C	T	0.127724	0.0256106	0.00323446	2.4e-15	-0.0199007	0.0122	0.1024	0.000154225	62.6951
rs767943	A	C	A	C	0.264898	-0.0186374	0.00246006	3.6e-14	0.0217028	0.009	0.0159199	0.00014119	57.3954
rs77214504	T	A	T	A	0.047379	0.0348552	0.00508475	7.1e-12	-0.0295005	0.0207	0.1535	0.000115593	46.9887
rs7729019	T	C	T	C	0.613575	0.0126365	0.0022139	1.1e-08	-0.00810274	0.0081	0.3181	8.01472e-05	32.5788
rs7785195	A	G	A	G	0.659377	0.0158783	0.00227544	3e-12	-0.0236986	0.0082	0.00393396	0.000119787	48.694
rs7804551	G	A	G	A	0.15369	0.0208069	0.00298824	3.3e-12	-0.0213994	0.0124	0.0846896	0.000119266	48.4821
rs7815125	A	T	A	T	0.826612	0.0187851	0.00284902	4.3e-11	0.00979784	0.0104	0.3484	0.000106949	43.4744
rs783544	C	A	C	A	0.750616	0.0164657	0.00249373	4e-11	-0.00809713	0.0092	0.3763	0.000107251	43.5973
rs784255	T	G	T	G	0.475487	-0.0142825	0.00216716	4.4e-11	0.0176041	0.0079	0.0259597	0.000106848	43.4335
rs7857266	T	C	T	C	0.395169	0.0131398	0.00222736	3.7e-09	-0.0288008	0.0083	0.0004889	8.5614e-05	34.8012
rs7868984	C	T	C	T	0.415886	0.0138367	0.00219061	2.7e-10	-0.00079968	0.008	0.9247	9.81471e-05	39.8963
rs7909331	G	A	G	A	0.164505	-0.0167017	0.00290726	9.2e-09	-0.0036035	0.0105	0.730999	8.11902e-05	33.0029
rs7911962	T	C	T	C	0.384406	0.0135852	0.00222867	1.1e-09	-0.0120017	0.0081	0.1411	9.14084e-05	37.1568
rs79231171	A	C	A	C	0.077097	0.0224426	0.00403721	2.7e-08	-0.00900038	0.0153	0.5562	7.60214e-05	30.9016
rs79269403	A	G	A	G	0.230853	0.0202286	0.00256984	3.5e-15	-0.00120072	0.0098	0.903	0.000152419	61.9608
rs794375	C	T	C	T	0.42645	0.0155464	0.00219208	1.3e-12	-0.00950469	0.0084	0.2577	0.000123731	50.2973
rs8003519	G	A	G	A	0.581483	-0.0149416	0.00219233	9.4e-12	0.0186019	0.008	0.0199701	0.000114266	46.4494
rs800532	G	A	G	A	0.776043	-0.0156462	0.00258941	1.5e-09	-0.00819632	0.0096	0.3957	8.98178e-05	36.5102
rs803679	A	G	A	G	0.792617	0.0197133	0.0026525	1.1e-13	-0.0191013	0.0096	0.04783	0.000135873	55.2339
rs807478	G	A	G	A	0.497201	0.0142362	0.00216259	4.6e-11	-0.0141987	0.0095	0.135	0.000106605	43.3349
rs8096225	C	A	C	A	0.694761	-0.0132106	0.00234688	1.8e-08	0.012599	0.0087	0.1469	7.79498e-05	31.6855
rs8133065	G	C	G	C	0.283251	0.013895	0.00241406	8.6e-09	0.00300451	0.009	0.739301	8.15025e-05	33.1298
rs838039	A	G	A	G	0.686798	0.0147669	0.00232368	2.1e-10	-0.00240288	0.0086	0.7801	9.93501e-05	40.3854
rs9491228	C	T	C	T	0.528945	-0.0141344	0.00216535	6.7e-11	0.00700447	0.0089	0.4335	0.000104819	42.6085
rs9514600	G	C	G	C	0.502126	-0.0119302	0.00216113	3.4e-08	-0.00699547	0.0088	0.43	7.49698e-05	30.4741
rs9536961	G	A	G	A	0.348212	0.0130856	0.00229334	1.2e-08	-0.0172012	0.0084	0.04181	8.00942e-05	32.5573
rs9538248	A	C	A	C	0.320928	-0.0156218	0.00230917	1.3e-11	0.0173978	0.0084	0.0396497	0.000112587	45.7666
rs976179	T	A	T	A	0.485183	-0.0119687	0.00215899	3e-08	-0.0154008	0.0079	0.0513996	7.56041e-05	30.732
rs9809849	A	G	A	G	0.425234	-0.0141765	0.0021849	8.7e-11	-0.000500125	0.0081	0.9535	0.000103566	42.0991
rs9866968	A	G	A	G	0.349391	0.0244328	0.00227411	6.3e-27	0.00860289	0.0084	0.3026	0.000283913	115.431
rs9873182	G	C	G	C	0.841159	-0.0257397	0.00294454	2.3e-18	0.0153979	0.0129	0.2339	0.000187964	76.4135
rs9886840	G	A	G	A	0.580117	0.0125283	0.0021869	1e-08	0.00020002	0.0081	0.9839	8.07378e-05	32.8189
rs9891146	C	T	C	T	0.734943	0.0142035	0.00244483	6.3e-09	-0.0227004	0.0089	0.0112001	8.30315e-05	33.7514
rs9904818	C	G	C	G	0.090226	0.0223466	0.00377862	3.3e-09	-0.0222967	0.0166	0.1798	8.60408e-05	34.9747
rs9923553	G	A	G	A	0.290128	-0.0143033	0.00237602	1.7e-09	0.00869772	0.0087	0.3175	8.91495e-05	36.2385
rs993700	C	T	C	T	0.77749	0.0162142	0.00258969	3.8e-10	-0.0152038	0.0094	0.106	9.6436e-05	39.2007
rs9964201	A	C	A	C	0.082656	0.0264901	0.00392756	1.5e-11	-0.0227979	0.0146	0.1188	0.000111907	45.4904
												0.0221519

## Sheet: Supplementary table 3
Supplementary table 3. Details of IVs of Mendelian randomization for the effect of age first had sexual intercourse on SCZ
SNP	effect_allele.exposure	other_allele.exposure	effect_allele.outcome	other_allele.outcome	eaf.exposure	beta.exposure	se.exposure	pval.exposure	beta.outcome	se.outcome	pval.outcome	R2	F value
rs1000586	C	T	C	T	0.356215	-0.0129893	0.00227885	1.2e-08	0.00540458	0.009	0.5523	7.99265e-05	32.4891
rs10085776	C	T	C	T	0.565458	-0.013742	0.00218111	3e-10	0.0191013	0.0086	0.0272703	9.76535e-05	39.6956
rs10104523	C	T	C	T	0.522362	-0.0125544	0.00216093	6.3e-09	-0.00479847	0.0086	0.5742	8.30347e-05	33.7527
rs10137475	A	G	A	G	0.577345	0.0132976	0.00218374	1.1e-09	-0.0141987	0.0087	0.105	9.12201e-05	37.0802
rs10144067	T	C	T	C	0.591023	-0.0141806	0.00221301	1.5e-10	-0.0324962	0.0087	0.000184999	0.00010101	41.0601
rs10204104	A	C	A	C	0.831892	-0.0163744	0.00289388	1.5e-08	-0.000299955	0.012	0.9798	7.87628e-05	32.016
rs10233473	T	C	T	C	0.252363	-0.0144439	0.00249914	7.5e-09	0.00480151	0.01	0.633	8.21746e-05	33.403
rs10492794	T	C	T	C	0.178188	0.0161576	0.00283198	1.2e-08	-0.0132025	0.0115	0.2501	8.008e-05	32.5515
rs10496949	C	G	C	G	0.578036	0.0149311	0.00218449	8.2e-12	-0.0121953	0.0088	0.1634	0.000114926	46.7177
rs10750367	G	A	G	A	0.554253	-0.0152168	0.00218878	3.6e-12	-0.00499749	0.0088	0.569799	0.000118898	48.3326
rs10880088	T	C	T	C	0.216086	0.0161646	0.00263079	8e-10	-0.0288012	0.0106	0.00659295	9.28758e-05	37.7533
rs10922907	T	A	T	A	0.549415	0.0224624	0.00217004	4.1e-25	-0.0346043	0.0087	6.66899e-05	0.000263541	107.146
rs10994777	A	G	A	G	0.161939	0.0188266	0.0029331	1.4e-10	0.00439966	0.0119	0.7118	0.000101352	41.1991
rs11030102	G	C	G	C	0.261081	-0.0141577	0.00245584	8.2e-09	0.0204987	0.01	0.0414295	8.17589e-05	33.234
rs11030402	G	A	G	A	0.368192	0.0131312	0.00223892	4.5e-09	-0.038201	0.0089	1.77501e-05	8.46214e-05	34.3977
rs11111153	C	A	C	A	0.245107	-0.0139553	0.00250685	2.6e-08	0.0113036	0.01	0.259	7.62384e-05	30.9899
rs11123817	T	C	T	C	0.401206	0.0150766	0.00219576	6.6e-12	-0.00039992	0.0088	0.964	0.000115977	47.1449
rs11188601	C	T	C	T	0.364739	-0.0172077	0.00224022	1.6e-14	-0.00149888	0.009	0.8695	0.00014514	59.0014
rs112633616	C	A	C	A	0.033261	0.0403127	0.00606962	3.1e-11	-0.0784969	0.0263	0.002828	0.000108517	44.1122
rs112780312	A	G	A	G	0.275094	-0.0165258	0.00244083	1.3e-11	0.0377019	0.0097	0.000102799	0.000112768	45.8403
rs113338260	C	T	C	T	0.215732	-0.0156495	0.00262476	2.5e-09	0.0421979	0.0122	0.000541402	8.74519e-05	35.5484
rs113367286	T	C	T	C	0.278201	0.0198309	0.00241196	2e-16	0.0135007	0.0096	0.1591	0.000166287	67.5993
rs1139897	A	G	A	G	0.223525	0.0175687	0.00259324	1.2e-11	0.0119005	0.0104	0.2496	0.000112909	45.8978
rs1156981	G	A	G	A	0.901596	-0.0227567	0.00361129	2.9e-10	0.0193969	0.0143	0.1766	9.7687e-05	39.7093
rs115882849	A	G	A	G	0.152996	-0.0191877	0.00300418	1.7e-10	0.0303046	0.0124	0.0145801	0.000100354	40.7936
rs11678980	A	G	A	G	0.461083	-0.0123757	0.00223207	2.9e-08	0.0319965	0.0091	0.000437301	7.56269e-05	30.7413
rs11729080	A	G	A	G	0.171149	0.0229745	0.00285872	9.2e-16	-0.040902	0.0124	0.000984011	0.000158879	64.5872
rs11770163	C	G	C	G	0.331573	-0.0130247	0.0022936	1.4e-08	-0.0178989	0.0091	0.0505103	7.93325e-05	32.2476
rs12147463	A	G	A	G	0.193433	-0.020875	0.00275919	3.9e-14	0.0136021	0.011	0.216	0.000140804	57.2384
rs12204714	T	C	T	C	0.632102	0.0292636	0.00223744	4.3e-39	0.00500249	0.0091	0.5815	0.000420683	171.061
rs1226414	T	A	T	A	0.505107	0.0155399	0.00215833	6e-13	-0.0196008	0.0087	0.0234099	0.000127524	51.8392
rs12448731	T	C	T	C	0.141723	-0.0174598	0.00310836	1.9e-08	-0.00740253	0.012	0.5359	7.76189e-05	31.551
rs12468863	T	C	T	C	0.517874	0.0135539	0.00216892	4.1e-10	-0.0213015	0.0087	0.0139499	9.60694e-05	39.0516
rs12505942	C	T	C	T	0.342778	0.0160611	0.00227551	1.7e-12	0.0138049	0.0091	0.1286	0.000122553	49.8185
rs12511982	A	G	A	G	0.550535	0.0126559	0.00217493	5.9e-09	0.00190181	0.0087	0.8292	8.32999e-05	33.8605
rs12523097	C	T	C	T	0.297727	-0.0160994	0.00237205	1.1e-11	0.0192032	0.0096	0.0454695	0.00011332	46.0648
rs12523398	A	T	A	T	0.173891	0.0225484	0.00285708	3e-15	0.0454996	0.0115	7.29592e-05	0.000153216	62.2852
rs12653396	A	T	A	T	0.565389	-0.0219752	0.00219358	1.3e-23	0.00549507	0.0088	0.5297	0.000246852	100.359
rs12671608	C	T	C	T	0.139057	-0.017507	0.00313092	2.2e-08	0.0644959	0.0129	5.35599e-07	7.69186e-05	31.2664
rs12701263	T	C	T	C	0.400041	0.0144102	0.00220279	6.1e-11	-0.00560427	0.0088	0.5265	0.000105277	42.7949
rs12795483	G	A	G	A	0.518144	0.0129681	0.00216666	2.2e-09	0.00800193	0.0086	0.356	8.81289e-05	35.8236
rs12826060	G	T	G	T	0.412502	-0.0130686	0.00219153	2.5e-09	0.00830439	0.0088	0.3464	8.74804e-05	35.56
rs12907546	A	G	A	G	0.211749	-0.0228102	0.00264994	7.4e-18	0.0198048	0.0104	0.0577404	0.00018226	74.0942
rs1295220	T	C	T	C	0.25348	-0.0186416	0.00248775	6.7e-14	0.0214995	0.0099	0.0300802	0.000138127	56.1501
rs12970816	A	G	A	G	0.395202	-0.0152412	0.00221166	5.5e-12	-0.00730327	0.0088	0.4103	0.000116825	47.4897
rs13009008	G	A	G	A	0.672296	0.0182638	0.0022916	1.6e-15	-0.0346043	0.0091	0.0001388	0.000156251	63.5188
rs13289229	T	G	T	G	0.178174	0.0178001	0.00285474	4.5e-10	-0.00059982	0.0115	0.9551	9.56435e-05	38.8785
rs1368546	C	T	C	T	0.55706	0.015985	0.00216603	1.6e-13	0.00170145	0.0087	0.8465	0.000133975	54.4621
rs1391075	C	A	C	A	0.643432	-0.0153773	0.00225175	8.5e-12	0.00619918	0.009	0.4905	0.000114724	46.6356
rs1392816	T	C	T	C	0.387907	0.0175184	0.00222824	3.8e-15	-0.0184979	0.0089	0.0382402	0.000152049	61.8106
rs140098	C	T	C	T	0.547765	-0.0123554	0.00218166	1.5e-08	-0.0247024	0.0087	0.00447404	7.89025e-05	32.0728
rs141547796	A	G	A	G	0.082193	0.0334614	0.00395855	2.8e-17	-0.0194987	0.0162	0.2297	0.000175762	71.4519
rs1454687	G	C	G	C	0.514884	0.0119775	0.00215579	2.8e-08	0.0188974	0.0086	0.0278798	7.59402e-05	30.8686
rs1547351	A	T	A	T	0.410447	0.0122226	0.00219383	2.5e-08	0.00940408	0.0088	0.2828	7.63613e-05	31.0398
rs1585634	C	G	C	G	0.802142	-0.0155686	0.00272036	1e-08	0.000900405	0.0114	0.9404	8.05743e-05	32.7525
rs159428	C	T	C	T	0.526473	-0.0133188	0.00216122	7.2e-10	0.00559563	0.0091	0.5408	9.3428e-05	37.9778
rs16948048	G	A	G	A	0.36754	-0.0166924	0.00223927	9e-14	0.00749804	0.0089	0.3973	0.000136694	55.5677
rs17164088	G	A	G	A	0.422075	-0.012374	0.0021824	1.4e-08	-0.00970278	0.0088	0.2699	7.90865e-05	32.1477
rs1812249	A	G	A	G	0.215227	-0.0148834	0.00262062	1.4e-08	0.0346018	0.0103	0.000804693	7.935e-05	32.2548
rs182353	T	C	T	C	0.468089	-0.013024	0.00216294	1.7e-09	0.0154995	0.0086	0.07172	8.91962e-05	36.2575
rs1891588	C	G	C	G	0.552814	-0.0119638	0.00216512	3.3e-08	-0.0125015	0.0087	0.1517	7.51151e-05	30.5332
rs1931263	T	G	T	G	0.4895	-0.0121295	0.00215544	1.8e-08	0.00480151	0.0086	0.578901	7.7905e-05	31.6674
rs2025151	G	C	G	C	0.196133	0.0150046	0.00271665	3.3e-08	-0.0222017	0.0109	0.0409704	7.50472e-05	30.5056
rs206005	T	A	T	A	0.760199	-0.0144473	0.00253165	1.2e-08	0.0290993	0.0103	0.00455198	8.01155e-05	32.566
rs2084572	G	A	G	A	0.450207	0.014725	0.00216537	1e-11	-0.0452984	0.0086	1.65699e-07	0.000113758	46.2428
rs2093623	A	G	A	G	0.496285	0.0150008	0.00217668	5.5e-12	-0.0154008	0.0087	0.07801	0.000116835	47.4939
rs2130893	C	G	C	G	0.285354	0.0149124	0.00246651	1.5e-09	0.005103	0.0101	0.6147	8.9924e-05	36.5534
rs2174752	T	G	T	G	0.45124	-0.0143345	0.00216954	3.9e-11	0.000100005	0.0086	0.993	0.000107391	43.6544
rs2176337	T	A	T	A	0.315293	-0.017784	0.00232203	1.9e-14	0.0122953	0.0092	0.1819	0.000144293	58.6572
rs2188151	T	G	T	G	0.424889	-0.0222145	0.00218242	2.5e-24	-0.0136958	0.0088	0.1179	0.000254842	103.608
rs2274568	A	G	A	G	0.580677	-0.0137862	0.00218862	3e-10	-0.0172012	0.0088	0.0509003	9.76094e-05	39.6777
rs2382440	C	G	C	G	0.155948	-0.0173228	0.0029817	6.3e-09	0.00170145	0.0117	0.8847	8.30343e-05	33.7525
rs239190	T	C	T	C	0.532174	0.0151426	0.00216441	2.6e-12	-0.0232965	0.0086	0.00705992	0.000120408	48.9463
rs2406374	T	C	T	C	0.314035	0.0147643	0.00231855	1.9e-10	-0.0057037	0.0094	0.541101	9.9755e-05	40.55
rs2535593	C	T	C	T	0.460207	0.0125197	0.00217263	8.3e-09	-0.00919757	0.0086	0.2865	8.16895e-05	33.2058
rs2553041	C	G	C	G	0.196229	0.0202801	0.00272704	1e-13	-0.0194987	0.0113	0.0847696	0.000136045	55.3038
rs2612030	C	T	C	T	0.838125	0.0242699	0.00293365	1.3e-16	0.0142003	0.0122	0.2424	0.000168357	68.4411
rs2613765	A	G	A	G	0.473384	0.01255	0.00216222	6.5e-09	-0.0251023	0.0087	0.00367697	8.28776e-05	33.6888
rs2625223	T	C	T	C	0.48174	0.0124972	0.00218318	1e-08	0.0235962	0.0087	0.00653793	8.06115e-05	32.7676
rs2744450	G	A	G	A	0.802128	0.017081	0.00270781	2.8e-10	-0.00449986	0.0108	0.6767	9.78888e-05	39.7913
rs293736	C	A	C	A	0.722176	-0.0140549	0.00241272	5.7e-09	0.00749804	0.0097	0.4364	8.34816e-05	33.9343
rs2974311	A	G	A	G	0.497467	0.0138488	0.00215715	1.4e-10	0.000700245	0.0086	0.9381	0.000101392	41.2156
rs298247	C	G	C	G	0.167472	0.016312	0.00288227	1.5e-08	0.00359646	0.0114	0.752101	7.87946e-05	32.029
rs3007104	A	G	A	G	0.42401	-0.0154973	0.00218798	1.4e-12	0.0183982	0.0087	0.0350703	0.000123412	50.1676
rs30266	A	G	A	G	0.328425	-0.012649	0.00229698	3.7e-08	0.0260976	0.0092	0.00442996	7.46021e-05	30.3247
rs341521	A	G	A	G	0.702818	-0.0152941	0.00237256	1.1e-10	-0.00639948	0.0095	0.4983	0.000102224	41.5539
rs34517439	A	C	A	C	0.121862	-0.0197888	0.00333274	2.9e-09	-0.0400953	0.0149	0.00716605	8.67329e-05	35.2561
rs34811474	A	G	A	G	0.2308	0.015285	0.00255792	2.3e-09	-0.0278972	0.0114	0.0144601	8.78424e-05	35.7071
rs35128508	A	G	A	G	0.273405	0.0146939	0.00242383	1.3e-09	-0.0143959	0.0098	0.1396	9.04099e-05	36.7509
rs35408390	T	C	T	C	0.44275	-0.0121304	0.00216917	2.2e-08	-0.0213015	0.0087	0.0143301	7.69334e-05	31.2724
rs35851551	G	A	G	A	0.101404	-0.0264733	0.00360571	2.1e-13	0.0243952	0.015	0.1029	0.000132606	53.9054
rs359239	T	C	T	C	0.573829	-0.0189754	0.00219147	4.8e-18	-0.0260965	0.0087	0.00287998	0.000184423	74.9737
rs369230	T	G	T	G	0.692409	-0.0184886	0.00235304	3.9e-15	0.0393023	0.0098	5.98494e-05	0.000151869	61.7373
rs3739121	C	G	C	G	0.427116	-0.0122648	0.00217575	1.7e-08	0.0344051	0.0087	7.43293e-05	7.81726e-05	31.7761
rs3741499	C	T	C	T	0.649467	-0.0161594	0.00226011	8.7e-13	0.00170145	0.0091	0.8543	0.000125754	51.1198
rs3758790	G	A	G	A	0.359414	0.0153546	0.00225012	8.9e-12	0.0172988	0.0089	0.0527801	0.000114552	46.5654
rs3789045	T	C	T	C	0.209024	0.0149923	0.00264802	1.5e-08	0.0380031	0.0104	0.0002733	7.88579e-05	32.0547
rs3896224	G	A	G	A	0.414575	0.0213629	0.00220715	3.7e-22	-0.0274011	0.0087	0.00169699	0.000230432	93.6817
rs4075359	C	T	C	T	0.625175	0.0188718	0.0022331	2.9e-17	-0.0277027	0.0089	0.00187301	0.000175679	71.4181
rs435538	G	C	G	C	0.230492	-0.0178171	0.00255912	3.4e-12	0.00369682	0.0103	0.7228	0.000119241	48.472
rs4443996	C	A	C	A	0.476487	-0.0167341	0.002167	1.1e-14	0.0170037	0.0087	0.0489103	0.000146693	59.6327
rs4602427	G	C	G	C	0.803857	-0.0162149	0.0027194	2.5e-09	0.0408012	0.0111	0.0002298	8.74641e-05	35.5533
rs4727799	T	C	T	C	0.647272	-0.0208488	0.00225933	2.8e-20	0.0340016	0.009	0.000166299	0.000209458	85.1531
rs4735438	T	C	T	C	0.587017	-0.0144891	0.00219239	3.9e-11	0.000300045	0.0087	0.9761	0.000107445	43.6762
rs4755749	G	A	G	A	0.403067	0.0157811	0.00219972	7.3e-13	0.00670241	0.0089	0.4555	0.000126611	51.468
rs4800204	T	C	T	C	0.570335	-0.0127969	0.00218287	4.6e-09	0.023197	0.0087	0.00794292	8.45478e-05	34.3678
rs4805761	G	A	G	A	0.843347	0.0165446	0.00297366	2.6e-08	0.019295	0.0119	0.1035	7.61522e-05	30.9548
rs4873133	T	C	T	C	0.292431	-0.0180907	0.00237345	2.5e-14	0.0252973	0.0094	0.00708794	0.000142914	58.0963
rs4937872	G	A	G	A	0.407721	-0.0160337	0.0022087	3.9e-13	0.0272993	0.0088	0.00197902	0.000129635	52.6977
rs4952343	G	A	G	A	0.446361	0.0138227	0.00219423	3e-10	-0.00519647	0.0089	0.5569	9.76258e-05	39.6844
rs4961705	C	G	C	G	0.348007	0.0134658	0.00230266	5e-09	0.00640044	0.0091	0.4791	8.41305e-05	34.1981
rs55659265	A	G	A	G	0.066555	-0.0244268	0.0043179	1.5e-08	0.0145047	0.0174	0.4052	7.87298e-05	32.0026
rs56306056	A	G	A	G	0.214739	0.0160763	0.00262104	8.6e-10	-0.0176041	0.0107	0.0984691	9.25487e-05	37.6203
rs56392241	C	A	C	A	0.393183	-0.0135943	0.0022162	8.6e-10	-0.0219963	0.0089	0.0134999	9.25638e-05	37.6265
rs56393977	T	G	T	G	0.102491	0.022399	0.00357203	3.6e-10	-0.0501036	0.0143	0.000441205	9.67321e-05	39.321
rs57537843	A	G	A	G	0.381196	-0.0160011	0.00222247	6e-13	0.036301	0.0088	4.03599e-05	0.000127514	51.8353
rs6011138	C	T	C	T	0.13593	0.0188511	0.00315668	2.3e-09	-0.011296	0.0134	0.3993	8.77323e-05	35.6624
rs61746970	A	G	A	G	0.039278	-0.0316935	0.00568006	2.4e-08	0.0369026	0.0245	0.1327	7.65926e-05	31.1338
rs61864459	T	G	T	G	0.169827	0.0161278	0.00287967	2.1e-08	0.00110061	0.0116	0.927	7.71643e-05	31.3663
rs62134195	T	C	T	C	0.040972	0.033951	0.00550485	6.9e-10	0.0129029	0.0231	0.5761	9.35748e-05	38.0375
rs62370848	C	A	C	A	0.198707	0.0170776	0.00272348	3.6e-10	0.0208049	0.0108	0.0541302	9.67272e-05	39.3191
rs62439690	A	G	A	G	0.262405	-0.0162081	0.00247933	6.3e-11	-0.00499749	0.01	0.621001	0.000105132	42.736
rs6486065	G	T	G	T	0.708967	0.0161936	0.00237994	1e-11	0.0191013	0.0096	0.0480795	0.000113891	46.297
rs6517512	G	A	G	A	0.955633	-0.029508	0.00524367	1.8e-08	-0.0189984	0.0227	0.4011	7.79041e-05	31.667
rs6549670	G	A	G	A	0.83866	-0.0182814	0.00293516	4.7e-10	-0.0240973	0.0117	0.0394603	9.54332e-05	38.793
rs6564268	G	C	G	C	0.056059	0.0283611	0.00469506	1.5e-09	-0.0282959	0.0182	0.1212	8.97657e-05	36.489
rs6586405	A	C	A	C	0.326953	-0.0130845	0.00231009	1.5e-08	0.0176956	0.0094	0.0586705	7.89237e-05	32.0815
rs66906321	C	T	C	T	0.818851	-0.0181218	0.00284922	2e-10	0.0293979	0.0113	0.00947589	9.9516e-05	40.4528
rs6692613	T	C	T	C	0.530087	-0.012697	0.00216093	4.2e-09	0.00060018	0.0086	0.945	8.49316e-05	34.5238
rs6719762	C	T	C	T	0.473304	-0.0233857	0.00216422	3.2e-27	0.0142003	0.0086	0.1001	0.000287183	116.76
rs6744794	G	C	G	C	0.623147	-0.0203928	0.00222121	4.3e-20	0.0127003	0.0089	0.1537	0.000207334	84.2893
rs6763967	A	G	A	G	0.264904	-0.0140945	0.00244253	7.9e-09	-0.00249688	0.0097	0.7994	8.19161e-05	33.2979
rs67723420	A	T	A	T	0.376012	0.0145464	0.00223412	7.5e-11	0.00130085	0.009	0.8837	0.000104289	42.3932
rs6939048	A	G	A	G	0.627277	0.0143527	0.00223278	1.3e-10	-0.00499749	0.009	0.577801	0.000101652	41.3212
rs6955073	A	T	A	T	0.508354	0.0124183	0.00216596	9.8e-09	-0.0136958	0.0086	0.1133	8.08674e-05	32.8716
rs6966769	G	A	G	A	0.11444	0.0185136	0.00339345	4.9e-08	0.010697	0.0146	0.4638	7.32238e-05	29.7644
rs6966898	T	C	T	C	0.333033	-0.0138863	0.00230233	1.6e-09	0.0138049	0.0093	0.1361	8.94921e-05	36.3777
rs6973256	T	C	T	C	0.59757	0.0141037	0.00221898	2.1e-10	-0.00840458	0.0089	0.3446	9.93806e-05	40.3978
rs6978112	T	C	T	C	0.411515	-0.0170735	0.00219534	7.4e-15	0.036301	0.0088	3.69301e-05	0.000148786	60.4838
rs702	T	A	T	A	0.838619	0.0205228	0.00293386	2.6e-12	-0.0189984	0.0121	0.117	0.000120373	48.9319
rs7025089	A	C	A	C	0.680645	0.0160854	0.00231339	3.6e-12	-0.00899938	0.0092	0.3255	0.000118932	48.3464
rs705240	T	C	T	C	0.184196	-0.0160808	0.00277714	7e-09	0.00739729	0.0111	0.5044	8.24839e-05	33.5288
rs710289	G	A	G	A	0.415982	-0.0159545	0.00218989	3.2e-13	0.0202027	0.0087	0.0200798	0.000130572	53.0786
rs71433405	T	C	T	C	0.066007	0.0261044	0.00440193	3e-09	-0.0654038	0.0172	0.000149101	8.65145e-05	35.1673
rs714393	T	C	T	C	0.456816	0.0141564	0.00216389	6.1e-11	-0.00789872	0.0087	0.3629	0.000105287	42.799
rs7156339	T	C	T	C	0.163624	-0.0236699	0.00291707	4.9e-16	0.0355028	0.0114	0.00187301	0.000161962	65.8411
rs7167444	T	G	T	G	0.253197	-0.0141521	0.00251088	1.7e-08	0.0202027	0.0101	0.04671	7.81522e-05	31.7678
rs7188873	G	A	G	A	0.622795	-0.0172874	0.00222805	8.6e-15	0.0031951	0.0088	0.7171	0.000148092	60.2015
rs72674824	C	T	C	T	0.24179	0.0147127	0.002525	5.6e-09	-0.00410158	0.01	0.6788	8.3524e-05	33.9516
rs72822625	A	G	A	G	0.094583	0.0215117	0.00368811	5.5e-09	0.00280393	0.0149	0.8497	8.36933e-05	34.0204
rs72887338	C	T	C	T	0.386847	-0.0164161	0.0022168	1.3e-13	-0.0243023	0.009	0.00682606	0.000134901	54.8384
rs72996415	C	T	C	T	0.064661	0.0254579	0.0044961	1.5e-08	-0.00380276	0.0187	0.8382	7.88723e-05	32.0606
rs7381195	A	T	A	T	0.611957	-0.014635	0.00221414	3.8e-11	0.0214995	0.0089	0.0159698	0.000107477	43.6891
rs74583305	T	C	T	C	0.020359	0.0437545	0.00766429	1.1e-08	-0.0740958	0.0337	0.0280201	8.01774e-05	32.5911
rs75082770	G	A	G	A	0.037667	-0.0352385	0.00569853	6.3e-10	-0.0117013	0.0251	0.6409	9.40706e-05	38.239
rs75783371	C	T	C	T	0.139303	0.018662	0.00315196	3.2e-09	-0.0264959	0.0124	0.0331002	8.62388e-05	35.0552
rs767943	A	C	A	C	0.264898	-0.0186374	0.00246006	3.6e-14	0.0248974	0.0097	0.01044	0.00014119	57.3954
rs77214504	T	A	T	A	0.047379	0.0348552	0.00508475	7.1e-12	0.036104	0.0237	0.1281	0.000115593	46.9887
rs7729019	T	C	T	C	0.613575	0.0126365	0.0022139	1.1e-08	-0.0446004	0.0089	4.69299e-07	8.01472e-05	32.5788
rs7785195	A	G	A	G	0.659377	0.0158783	0.00227544	3e-12	-0.00939572	0.0091	0.3	0.000119787	48.694
rs7804551	G	A	G	A	0.15369	0.0208069	0.00298824	3.3e-12	-0.0166014	0.0119	0.1621	0.000119266	48.4821
rs7815125	A	T	A	T	0.826612	0.0187851	0.00284902	4.3e-11	0.0107981	0.0116	0.3521	0.000106949	43.4744
rs783544	C	A	C	A	0.750616	0.0164657	0.00249373	4e-11	0.0299027	0.0101	0.00314797	0.000107251	43.5973
rs7857266	T	C	T	C	0.395169	0.0131398	0.00222736	3.7e-09	-0.0304031	0.0089	0.000631103	8.5614e-05	34.8012
rs7868984	C	T	C	T	0.415886	0.0138367	0.00219061	2.7e-10	-0.0178006	0.0088	0.0428697	9.81471e-05	39.8963
rs7909331	G	A	G	A	0.164505	-0.0167017	0.00290726	9.2e-09	-0.00380276	0.0118	0.7486	8.11902e-05	33.0029
rs7911962	T	C	T	C	0.384406	0.0135852	0.00222867	1.1e-09	0.0248051	0.009	0.00569495	9.14084e-05	37.1568
rs79231171	A	C	A	C	0.077097	0.0224426	0.00403721	2.7e-08	-0.0177024	0.0171	0.3	7.60214e-05	30.9016
rs79269403	A	G	A	G	0.230853	0.0202286	0.00256984	3.5e-15	-0.00550482	0.0105	0.602101	0.000152419	61.9608
rs794375	C	T	C	T	0.42645	0.0155464	0.00219208	1.3e-12	-0.00740253	0.009	0.4111	0.000123731	50.2973
rs8003519	G	A	G	A	0.581483	-0.0149416	0.00219233	9.4e-12	-0.0317021	0.0087	0.000270801	0.000114266	46.4494
rs800532	G	A	G	A	0.776043	-0.0156462	0.00258941	1.5e-09	-0.037604	0.0104	0.000298903	8.98178e-05	36.5102
rs803679	A	G	A	G	0.792617	0.0197133	0.0026525	1.1e-13	-0.0465973	0.0103	6.72899e-06	0.000135873	55.2339
rs807478	G	A	G	A	0.497201	0.0142362	0.00216259	4.6e-11	0.010505	0.0087	0.2248	0.000106605	43.3349
rs8096225	C	A	C	A	0.694761	-0.0132106	0.00234688	1.8e-08	-0.0199987	0.0094	0.0344199	7.79498e-05	31.6855
rs8133065	G	C	G	C	0.283251	0.013895	0.00241406	8.6e-09	-0.00350385	0.0097	0.7165	8.15025e-05	33.1298
rs838039	A	G	A	G	0.686798	0.0147669	0.00232368	2.1e-10	-0.00370313	0.0093	0.6886	9.93501e-05	40.3854
rs9491228	C	T	C	T	0.528945	-0.0141344	0.00216535	6.7e-11	0.0337016	0.0087	0.0001014	0.000104819	42.6085
rs9514600	G	C	G	C	0.502126	-0.0119302	0.00216113	3.4e-08	0.028204	0.0086	0.00105901	7.49698e-05	30.4741
rs9536961	G	A	G	A	0.348212	0.0130856	0.00229334	1.2e-08	0.000100005	0.0091	0.9937	8.00942e-05	32.5573
rs9538248	A	C	A	C	0.320928	-0.0156218	0.00230917	1.3e-11	0.0107981	0.0093	0.2453	0.000112587	45.7666
rs9809849	A	G	A	G	0.425234	-0.0141765	0.0021849	8.7e-11	0.0244976	0.0088	0.00521603	0.000103566	42.0991
rs9866968	A	G	A	G	0.349391	0.0244328	0.00227411	6.3e-27	0.00470103	0.009	0.604399	0.000283913	115.431
rs9873182	G	C	G	C	0.841159	-0.0257397	0.00294454	2.3e-18	0.0247026	0.0121	0.0412297	0.000187964	76.4135
rs9886840	G	A	G	A	0.580117	0.0125283	0.0021869	1e-08	0.00230265	0.0088	0.7981	8.07378e-05	32.8189
rs9891146	C	T	C	T	0.734943	0.0142035	0.00244483	6.3e-09	-0.00159872	0.0097	0.8731	8.30315e-05	33.7514
rs9904818	C	G	C	G	0.090226	0.0223466	0.00377862	3.3e-09	-0.00980181	0.016	0.5424	8.60408e-05	34.9747
rs9923553	G	A	G	A	0.290128	-0.0143033	0.00237602	1.7e-09	-0.0251998	0.0096	0.0089419	8.91495e-05	36.2385
rs993700	C	T	C	T	0.77749	0.0162142	0.00258969	3.8e-10	-0.00139902	0.0102	0.8934	9.6436e-05	39.2007
rs9964201	A	C	A	C	0.082656	0.0264901	0.00392756	1.5e-11	-0.00590255	0.0154	0.702499	0.000111907	45.4904

## Sheet: Supplementary table 4
Supplementary table 4. Details of IVs of Mendelian randomization for the effect of age first had sexual intercourse on ADHD
SNP	effect_allele.exposure	other_allele.exposure	effect_allele.outcome	other_allele.outcome	eaf.exposure	beta.exposure	se.exposure	pval.exposure	beta.outcome	se.outcome	pval.outcome	R2	F value
rs1000586	C	T	C	T	0.356215	-0.0129893	0.00227885	1.2e-08	0.0295009	0.0143	0.03874	7.99265e-05	32.4891
rs10085776	C	T	C	T	0.565458	-0.013742	0.00218111	3e-10	0.00769957	0.0134	0.564	9.76535e-05	39.6956
rs10104523	C	T	C	T	0.522362	-0.0125544	0.00216093	6.3e-09	0.0251024	0.0134	0.0605801	8.30347e-05	33.7527
rs10137475	A	G	A	G	0.577345	0.0132976	0.00218374	1.1e-09	-0.0272993	0.0135	0.04342	9.12201e-05	37.0802
rs10204104	A	C	A	C	0.831892	-0.0163744	0.00289388	1.5e-08	0.0347009	0.0196	0.0768599	7.87628e-05	32.016
rs10233473	T	C	T	C	0.252363	-0.0144439	0.00249914	7.5e-09	0.0349037	0.0152	0.0213998	8.21746e-05	33.403
rs10492794	T	C	T	C	0.178188	0.0161576	0.00283198	1.2e-08	-0.0260976	0.0184	0.1555	8.008e-05	32.5515
rs10496949	C	G	C	G	0.578036	0.0149311	0.00218449	8.2e-12	-0.0137035	0.0135	0.3098	0.000114926	46.7177
rs10750367	G	A	G	A	0.554253	-0.0152168	0.00218878	3.6e-12	0.0236986	0.0143	0.0981206	0.000118898	48.3326
rs10880088	T	C	T	C	0.216086	0.0161646	0.00263079	8e-10	-0.0157026	0.0167	0.348	9.28758e-05	37.7533
rs10886022	C	A	C	A	0.763037	0.0177217	0.00258759	7.5e-12	-0.0156962	0.016	0.3273	0.000115387	46.9048
rs10922907	T	A	T	A	0.549415	0.0224624	0.00217004	4.1e-25	-0.0248975	0.0133	0.06092	0.000263541	107.146
rs10994777	A	G	A	G	0.161939	0.0188266	0.0029331	1.4e-10	-0.00480151	0.0176	0.7837	0.000101352	41.1991
rs11030102	G	C	G	C	0.261081	-0.0141577	0.00245584	8.2e-09	0.0430015	0.015	0.00427504	8.17589e-05	33.234
rs11030402	G	A	G	A	0.368192	0.0131312	0.00223892	4.5e-09	-0.0701043	0.0137	3.28e-07	8.46214e-05	34.3977
rs11111153	C	A	C	A	0.245107	-0.0139553	0.00250685	2.6e-08	0.0209989	0.015	0.1619	7.62384e-05	30.9899
rs11123817	T	C	T	C	0.401206	0.0150766	0.00219576	6.6e-12	-0.0242005	0.0134	0.0721307	0.000115977	47.1449
rs11188601	C	T	C	T	0.364739	-0.0172077	0.00224022	1.6e-14	-0.0010994	0.0139	0.937	0.00014514	59.0014
rs112633616	C	A	C	A	0.033261	0.0403127	0.00606962	3.1e-11	-0.0213994	0.0369	0.5616	0.000108517	44.1122
rs112780312	A	G	A	G	0.275094	-0.0165258	0.00244083	1.3e-11	0.0260965	0.0145	0.0721207	0.000112768	45.8403
rs113338260	C	T	C	T	0.215732	-0.0156495	0.00262476	2.5e-09	0.0377953	0.0169	0.0252203	8.74519e-05	35.5484
rs113367286	T	C	T	C	0.278201	0.0198309	0.00241196	2e-16	-0.033805	0.0149	0.02323	0.000166287	67.5993
rs1139897	A	G	A	G	0.223525	0.0175687	0.00259324	1.2e-11	-0.0480984	0.0171	0.00503002	0.000112909	45.8978
rs1156981	G	A	G	A	0.901596	-0.0227567	0.00361129	2.9e-10	0.0202027	0.0222	0.3625	9.7687e-05	39.7093
rs115882849	A	G	A	G	0.152996	-0.0191877	0.00300418	1.7e-10	0.0292966	0.0213	0.169	0.000100354	40.7936
rs11678980	A	G	A	G	0.461083	-0.0123757	0.00223207	2.9e-08	0.0465018	0.0162	0.00418302	7.56269e-05	30.7413
rs11729080	A	G	A	G	0.171149	0.0229745	0.00285872	9.2e-16	-0.0832947	0.0196	2.18e-05	0.000158879	64.5872
rs11770163	C	G	C	G	0.331573	-0.0130247	0.0022936	1.4e-08	0.0223973	0.0141	0.1127	7.93325e-05	32.2476
rs12147463	A	G	A	G	0.193433	-0.020875	0.00275919	3.9e-14	-0.0129029	0.0165	0.4348	0.000140804	57.2384
rs12204714	T	C	T	C	0.632102	0.0292636	0.00223744	4.3e-39	-0.0469973	0.014	0.000818295	0.000420683	171.061
rs1226414	T	A	T	A	0.505107	0.0155399	0.00215833	6e-13	-0.000299955	0.0134	0.9847	0.000127524	51.8392
rs12448731	T	C	T	C	0.141723	-0.0174598	0.00310836	1.9e-08	0.0368043	0.0179	0.0395003	7.76189e-05	31.551
rs12468863	T	C	T	C	0.517874	0.0135539	0.00216892	4.1e-10	-0.0129029	0.0134	0.3341	9.60694e-05	39.0516
rs12505942	C	T	C	T	0.342778	0.0160611	0.00227551	1.7e-12	-0.041497	0.014	0.003112	0.000122553	49.8185
rs12511982	A	G	A	G	0.550535	0.0126559	0.00217493	5.9e-09	-0.0160989	0.0133	0.2253	8.32999e-05	33.8605
rs12523097	C	T	C	T	0.297727	-0.0160994	0.00237205	1.1e-11	0.00389759	0.0147	0.788301	0.00011332	46.0648
rs12523398	A	T	A	T	0.173891	0.0225484	0.00285708	3e-15	-0.0643999	0.0184	0.000477101	0.000153216	62.2852
rs12653396	A	T	A	T	0.565389	-0.0219752	0.00219358	1.3e-23	0.0725997	0.0135	7.58e-08	0.000246852	100.359
rs12671608	C	T	C	T	0.139057	-0.017507	0.00313092	2.2e-08	0.0488962	0.0196	0.01256	7.69186e-05	31.2664
rs12701263	T	C	T	C	0.400041	0.0144102	0.00220279	6.1e-11	0.00960374	0.0135	0.477	0.000105277	42.7949
rs12795483	G	A	G	A	0.518144	0.0129681	0.00216666	2.2e-09	-0.0164047	0.0132	0.2169	8.81289e-05	35.8236
rs12826060	G	T	G	T	0.412502	-0.0130686	0.00219153	2.5e-09	0.00969686	0.0134	0.4692	8.74804e-05	35.56
rs12907546	A	G	A	G	0.211749	-0.0228102	0.00264994	7.4e-18	0.0633972	0.016	7.82e-05	0.00018226	74.0942
rs1295220	T	C	T	C	0.25348	-0.0186416	0.00248775	6.7e-14	0.0384031	0.0152	0.0113501	0.000138127	56.1501
rs12970816	A	G	A	G	0.395202	-0.0152412	0.00221166	5.5e-12	0.025502	0.0134	0.0580096	0.000116825	47.4897
rs13009008	G	A	G	A	0.672296	0.0182638	0.0022916	1.6e-15	-0.0477992	0.014	0.000618899	0.000156251	63.5188
rs13289229	T	G	T	G	0.178174	0.0178001	0.00285474	4.5e-10	-0.0643999	0.0183	0.000438702	9.56435e-05	38.8785
rs1368546	C	T	C	T	0.55706	0.015985	0.00216603	1.6e-13	-0.0307038	0.0137	0.0254097	0.000133975	54.4621
rs1391075	C	A	C	A	0.643432	-0.0153773	0.00225175	8.5e-12	0.00719583	0.0138	0.6011	0.000114724	46.6356
rs1392816	T	C	T	C	0.387907	0.0175184	0.00222824	3.8e-15	-0.0211011	0.0139	0.1285	0.000152049	61.8106
rs140098	C	T	C	T	0.547765	-0.0123554	0.00218166	1.5e-08	-0.0168964	0.0136	0.2131	7.89025e-05	32.0728
rs141547796	A	G	A	G	0.082193	0.0334614	0.00395855	2.8e-17	-0.136198	0.0256	1.03e-07	0.000175762	71.4519
rs1454687	G	C	G	C	0.514884	0.0119775	0.00215579	2.8e-08	-0.0270995	0.0132	0.0405499	7.59402e-05	30.8686
rs1547351	A	T	A	T	0.410447	0.0122226	0.00219383	2.5e-08	0.00840458	0.0133	0.528	7.63613e-05	31.0398
rs1585634	C	G	C	G	0.802142	-0.0155686	0.00272036	1e-08	-0.00719583	0.02	0.721099	8.05743e-05	32.7525
rs159428	C	T	C	T	0.526473	-0.0133188	0.00216122	7.2e-10	0.0334017	0.0163	0.0407296	9.3428e-05	37.9778
rs16948048	G	A	G	A	0.36754	-0.0166924	0.00223927	9e-14	0.0282966	0.0136	0.0374697	0.000136694	55.5677
rs17164088	G	A	G	A	0.422075	-0.012374	0.0021824	1.4e-08	0.0275973	0.0133	0.0381496	7.90865e-05	32.1477
rs1812249	A	G	A	G	0.215227	-0.0148834	0.00262062	1.4e-08	0.0382972	0.0158	0.01547	7.935e-05	32.2548
rs182353	T	C	T	C	0.468089	-0.013024	0.00216294	1.7e-09	0.0404987	0.0134	0.00245901	8.91962e-05	36.2575
rs1891588	C	G	C	G	0.552814	-0.0119638	0.00216512	3.3e-08	0.0192044	0.0134	0.1522	7.51151e-05	30.5332
rs1931263	T	G	T	G	0.4895	-0.0121295	0.00215544	1.8e-08	0.0168964	0.0136	0.2127	7.7905e-05	31.6674
rs2025151	G	C	G	C	0.196133	0.0150046	0.00271665	3.3e-08	0.00300451	0.0168	0.8596	7.50472e-05	30.5056
rs206005	T	A	T	A	0.760199	-0.0144473	0.00253165	1.2e-08	-0.0117013	0.0157	0.454099	8.01155e-05	32.566
rs2084572	G	A	G	A	0.450207	0.014725	0.00216537	1e-11	-0.00999983	0.0135	0.4601	0.000113758	46.2428
rs2093623	A	G	A	G	0.496285	0.0150008	0.00217668	5.5e-12	-0.00640044	0.0137	0.641899	0.000116835	47.4939
rs2174752	T	G	T	G	0.45124	-0.0143345	0.00216954	3.9e-11	0.00630011	0.0135	0.6425	0.000107391	43.6544
rs2176337	T	A	T	A	0.315293	-0.017784	0.00232203	1.9e-14	-0.0289955	0.0139	0.0366404	0.000144293	58.6572
rs2188151	T	G	T	G	0.424889	-0.0222145	0.00218242	2.5e-24	0.0389034	0.0137	0.00442996	0.000254842	103.608
rs2274568	A	G	A	G	0.580677	-0.0137862	0.00218862	3e-10	0.0118001	0.0136	0.3857	9.76094e-05	39.6777
rs2382440	C	G	C	G	0.155948	-0.0173228	0.0029817	6.3e-09	0.0247024	0.0183	0.1784	8.30343e-05	33.7525
rs239190	T	C	T	C	0.532174	0.0151426	0.00216441	2.6e-12	-0.00559563	0.0132	0.6707	0.000120408	48.9463
rs2406374	T	C	T	C	0.314035	0.0147643	0.00231855	1.9e-10	-0.0458031	0.0147	0.001798	9.9755e-05	40.55
rs2535593	C	T	C	T	0.460207	0.0125197	0.00217263	8.3e-09	-0.00610135	0.0132	0.642	8.16895e-05	33.2058
rs2553041	C	G	C	G	0.196229	0.0202801	0.00272704	1e-13	-0.0395	0.0173	0.0226402	0.000136045	55.3038
rs2612030	C	T	C	T	0.838125	0.0242699	0.00293365	1.3e-16	-0.0694981	0.019	0.000254402	0.000168357	68.4411
rs2613765	A	G	A	G	0.473384	0.01255	0.00216222	6.5e-09	-0.0138049	0.0133	0.299	8.28776e-05	33.6888
rs2625223	T	C	T	C	0.48174	0.0124972	0.00218318	1e-08	-0.00989883	0.0138	0.4703	8.06115e-05	32.7676
rs2744450	G	A	G	A	0.802128	0.017081	0.00270781	2.8e-10	0.0232993	0.0167	0.1639	9.78888e-05	39.7913
rs293736	C	A	C	A	0.722176	-0.0140549	0.00241272	5.7e-09	0.00790113	0.0151	0.599799	8.34816e-05	33.9343
rs2974311	A	G	A	G	0.497467	0.0138488	0.00215715	1.4e-10	-0.0172988	0.0133	0.1956	0.000101392	41.2156
rs298247	C	G	C	G	0.167472	0.016312	0.00288227	1.5e-08	-0.0221025	0.0181	0.2211	7.87946e-05	32.029
rs3007104	A	G	A	G	0.42401	-0.0154973	0.00218798	1.4e-12	0.0308977	0.0135	0.0220399	0.000123412	50.1676
rs30266	A	G	A	G	0.328425	-0.012649	0.00229698	3.7e-08	0.0735014	0.0143	2.55e-07	7.46021e-05	30.3247
rs341521	A	G	A	G	0.702818	-0.0152941	0.00237256	1.1e-10	0.0250048	0.0148	0.0906108	0.000102224	41.5539
rs34517439	A	C	A	C	0.121862	-0.0197888	0.00333274	2.9e-09	0.0377003	0.0208	0.0706106	8.67329e-05	35.2561
rs34606772	T	C	T	C	0.416265	-0.0127837	0.00220229	6.4e-09	0.0231988	0.0141	0.0994397	8.28922e-05	33.6947
rs34811474	A	G	A	G	0.2308	0.015285	0.00255792	2.3e-09	-0.0553964	0.0182	0.00229398	8.78424e-05	35.7071
rs35128508	A	G	A	G	0.273405	0.0146939	0.00242383	1.3e-09	-0.028204	0.0153	0.06601	9.04099e-05	36.7509
rs35408390	T	C	T	C	0.44275	-0.0121304	0.00216917	2.2e-08	0.00799793	0.0133	0.545801	7.69334e-05	31.2724
rs35851551	G	A	G	A	0.101404	-0.0264733	0.00360571	2.1e-13	0.0496	0.0235	0.0350703	0.000132606	53.9054
rs359239	T	C	T	C	0.573829	-0.0189754	0.00219147	4.8e-18	0.0139029	0.0135	0.3046	0.000184423	74.9737
rs369230	T	G	T	G	0.692409	-0.0184886	0.00235304	3.9e-15	0.00449986	0.0159	0.776	0.000151869	61.7373
rs3739121	C	G	C	G	0.427116	-0.0122648	0.00217575	1.7e-08	0.0124028	0.0134	0.3554	7.81726e-05	31.7761
rs3741499	C	T	C	T	0.649467	-0.0161594	0.00226011	8.7e-13	0.0206007	0.0143	0.1503	0.000125754	51.1198
rs3758790	G	A	G	A	0.359414	0.0153546	0.00225012	8.9e-12	0.00609856	0.0138	0.655901	0.000114552	46.5654
rs3789045	T	C	T	C	0.209024	0.0149923	0.00264802	1.5e-08	-0.0377019	0.0161	0.0189898	7.88579e-05	32.0547
rs3896224	G	A	G	A	0.414575	0.0213629	0.00220715	3.7e-22	-0.0491044	0.0134	0.000244202	0.000230432	93.6817
rs4075359	C	T	C	T	0.625175	0.0188718	0.0022331	2.9e-17	-0.0366983	0.0136	0.00680503	0.000175679	71.4181
rs435538	G	C	G	C	0.230492	-0.0178171	0.00255912	3.4e-12	0.00240288	0.0156	0.8776	0.000119241	48.472
rs4443996	C	A	C	A	0.476487	-0.0167341	0.002167	1.1e-14	0.0143018	0.0134	0.2851	0.000146693	59.6327
rs4602427	G	C	G	C	0.803857	-0.0162149	0.0027194	2.5e-09	0.0297996	0.0163	0.06697	8.74641e-05	35.5533
rs4702	A	G	A	G	0.556374	0.0167404	0.00217251	1.3e-14	-0.0431998	0.0141	0.00213501	0.00014606	59.3753
rs4727799	T	C	T	C	0.647272	-0.0208488	0.00225933	2.8e-20	0.0707007	0.0142	5.9e-07	0.000209458	85.1531
rs4735438	T	C	T	C	0.587017	-0.0144891	0.00219239	3.9e-11	0.0160013	0.0135	0.2333	0.000107445	43.6762
rs4755749	G	A	G	A	0.403067	0.0157811	0.00219972	7.3e-13	0.00450011	0.0135	0.7364	0.000126611	51.468
rs4800204	T	C	T	C	0.570335	-0.0127969	0.00218287	4.6e-09	0.0384993	0.0134	0.00421803	8.45478e-05	34.3678
rs4805761	G	A	G	A	0.843347	0.0165446	0.00297366	2.6e-08	-0.0308977	0.0177	0.0805508	7.61522e-05	30.9548
rs4873133	T	C	T	C	0.292431	-0.0180907	0.00237345	2.5e-14	0.00840458	0.0144	0.560701	0.000142914	58.0963
rs4937872	G	A	G	A	0.407721	-0.0160337	0.0022087	3.9e-13	0.034105	0.0139	0.0139701	0.000129635	52.6977
rs4952343	G	A	G	A	0.446361	0.0138227	0.00219423	3e-10	-0.0235017	0.0151	0.1201	9.76258e-05	39.6844
rs4961705	C	G	C	G	0.348007	0.0134658	0.00230266	5e-09	-0.0243029	0.0141	0.0845902	8.41305e-05	34.1981
rs55659265	A	G	A	G	0.066555	-0.0244268	0.0043179	1.5e-08	0.0394995	0.0261	0.1303	7.87298e-05	32.0026
rs56306056	A	G	A	G	0.214739	0.0160763	0.00262104	8.6e-10	-0.017604	0.0163	0.2779	9.25487e-05	37.6203
rs56392241	C	A	C	A	0.393183	-0.0135943	0.0022162	8.6e-10	0.0163022	0.0137	0.2322	9.25638e-05	37.6265
rs56393977	T	G	T	G	0.102491	0.022399	0.00357203	3.6e-10	-0.0789999	0.023	0.000582505	9.67321e-05	39.321
rs57537843	A	G	A	G	0.381196	-0.0160011	0.00222247	6e-13	0.0542988	0.0136	6.61e-05	0.000127514	51.8353
rs6011138	C	T	C	T	0.13593	0.0188511	0.00315668	2.3e-09	0.0176956	0.0195	0.3636	8.77323e-05	35.6624
rs61864459	T	G	T	G	0.169827	0.0161278	0.00287967	2.1e-08	-0.002002	0.0177	0.9098	7.71643e-05	31.3663
rs62134195	T	C	T	C	0.040972	0.033951	0.00550485	6.9e-10	0.0194987	0.0355	0.5822	9.35748e-05	38.0375
rs62370848	C	A	C	A	0.198707	0.0170776	0.00272348	3.6e-10	-0.0218985	0.0169	0.1948	9.67272e-05	39.3191
rs62439690	A	G	A	G	0.262405	-0.0162081	0.00247933	6.3e-11	0.00499749	0.0158	0.7524	0.000105132	42.736
rs6486065	G	T	G	T	0.708967	0.0161936	0.00237994	1e-11	-0.0281987	0.0147	0.05615	0.000113891	46.297
rs6517512	G	A	G	A	0.955633	-0.029508	0.00524367	1.8e-08	-0.0110982	0.0389	0.7754	7.79041e-05	31.667
rs6549670	G	A	G	A	0.83866	-0.0182814	0.00293516	4.7e-10	0.0217038	0.0175	0.2159	9.54332e-05	38.793
rs6564268	G	C	G	C	0.056059	0.0283611	0.00469506	1.5e-09	-0.0109993	0.0286	0.701	8.97657e-05	36.489
rs6586405	A	C	A	C	0.326953	-0.0130845	0.00231009	1.5e-08	0.0160013	0.0148	0.2797	7.89237e-05	32.0815
rs66906321	C	T	C	T	0.818851	-0.0181218	0.00284922	2e-10	0.0559039	0.018	0.00184999	9.9516e-05	40.4528
rs6692613	T	C	T	C	0.530087	-0.012697	0.00216093	4.2e-09	0.0197046	0.0134	0.1405	8.49316e-05	34.5238
rs6719762	C	T	C	T	0.473304	-0.0233857	0.00216422	3.2e-27	0.0121029	0.0133	0.3606	0.000287183	116.76
rs6744794	G	C	G	C	0.623147	-0.0203928	0.00222121	4.3e-20	0.0367988	0.0138	0.00744801	0.000207334	84.2893
rs6748341	G	C	G	C	0.316337	0.0167655	0.00232362	5.4e-13	-0.0199987	0.0141	0.1561	0.000128066	52.0596
rs6763967	A	G	A	G	0.264904	-0.0140945	0.00244253	7.9e-09	0.0315956	0.0149	0.0338104	8.19161e-05	33.2979
rs67723420	A	T	A	T	0.376012	0.0145464	0.00223412	7.5e-11	-0.00280393	0.0139	0.8419	0.000104289	42.3932
rs6939048	A	G	A	G	0.627277	0.0143527	0.00223278	1.3e-10	-0.014596	0.0137	0.2862	0.000101652	41.3212
rs6955073	A	T	A	T	0.508354	0.0124183	0.00216596	9.8e-09	0.0133011	0.0132	0.3165	8.08674e-05	32.8716
rs6966898	T	C	T	C	0.333033	-0.0138863	0.00230233	1.6e-09	0.0132025	0.0142	0.3513	8.94921e-05	36.3777
rs6973256	T	C	T	C	0.59757	0.0141037	0.00221898	2.1e-10	-0.0300984	0.0137	0.0279801	9.93806e-05	40.3978
rs6978112	T	C	T	C	0.411515	-0.0170735	0.00219534	7.4e-15	0.0539009	0.0134	5.74e-05	0.000148786	60.4838
rs702	T	A	T	A	0.838619	0.0205228	0.00293386	2.6e-12	-0.0143959	0.0191	0.4505	0.000120373	48.9319
rs7025089	A	C	A	C	0.680645	0.0160854	0.00231339	3.6e-12	-0.0444013	0.0139	0.001426	0.000118932	48.3464
rs705240	T	C	T	C	0.184196	-0.0160808	0.00277714	7e-09	0.0203025	0.0172	0.2382	8.24839e-05	33.5288
rs7085104	G	A	G	A	0.328663	-0.0146038	0.00229572	2e-10	-0.00990083	0.0138	0.4736	9.95488e-05	40.4661
rs710289	G	A	G	A	0.415982	-0.0159545	0.00218989	3.2e-13	0.0360003	0.0133	0.006871	0.000130572	53.0786
rs71433405	T	C	T	C	0.066007	0.0261044	0.00440193	3e-09	0.0432989	0.0281	0.1234	8.65145e-05	35.1673
rs714393	T	C	T	C	0.456816	0.0141564	0.00216389	6.1e-11	-0.0212032	0.0137	0.1208	0.000105287	42.799
rs7156339	T	C	T	C	0.163624	-0.0236699	0.00291707	4.9e-16	0.0639978	0.0174	0.0002231	0.000161962	65.8411
rs7167444	T	G	T	G	0.253197	-0.0141521	0.00251088	1.7e-08	0.0358979	0.017	0.0345303	7.81522e-05	31.7678
rs7188873	G	A	G	A	0.622795	-0.0172874	0.00222805	8.6e-15	0.0201007	0.0137	0.142	0.000148092	60.2015
rs7236339	A	G	A	G	0.22753	-0.0204944	0.00259028	2.5e-15	0.0443996	0.0161	0.00590106	0.000153991	62.6001
rs72674824	C	T	C	T	0.24179	0.0147127	0.002525	5.6e-09	-0.00740253	0.0153	0.6259	8.3524e-05	33.9516
rs72822625	A	G	A	G	0.094583	0.0215117	0.00368811	5.5e-09	-0.0625991	0.0236	0.00795591	8.36933e-05	34.0204
rs72887338	C	T	C	T	0.386847	-0.0164161	0.0022168	1.3e-13	0.00910129	0.0137	0.5051	0.000134901	54.8384
rs72996415	C	T	C	T	0.064661	0.0254579	0.0044961	1.5e-08	-0.0335025	0.0275	0.2229	7.88723e-05	32.0606
rs7381195	A	T	A	T	0.611957	-0.014635	0.00221414	3.8e-11	-0.00160128	0.0137	0.9101	0.000107477	43.6891
rs74583305	T	C	T	C	0.020359	0.0437545	0.00766429	1.1e-08	-0.0603022	0.0613	0.3253	8.01774e-05	32.5911
rs7476	C	A	C	A	0.312212	-0.0139275	0.00233764	2.6e-09	0.0555021	0.015	0.000224698	8.7325e-05	35.4968
rs75082770	G	A	G	A	0.037667	-0.0352385	0.00569853	6.3e-10	-0.00939572	0.0361	0.7947	9.40706e-05	38.239
rs75783371	C	T	C	T	0.139303	0.018662	0.00315196	3.2e-09	-0.0118989	0.0188	0.5265	8.62388e-05	35.0552
rs76513770	C	T	C	T	0.127724	0.0256106	0.00323446	2.4e-15	-0.0465018	0.0204	0.0225299	0.000154225	62.6951
rs767943	A	C	A	C	0.264898	-0.0186374	0.00246006	3.6e-14	0.0411036	0.0148	0.00557301	0.00014119	57.3954
rs77214504	T	A	T	A	0.047379	0.0348552	0.00508475	7.1e-12	-0.012699	0.0392	0.7452	0.000115593	46.9887
rs7729019	T	C	T	C	0.613575	0.0126365	0.0022139	1.1e-08	-0.0158042	0.0135	0.2414	8.01472e-05	32.5788
rs7785195	A	G	A	G	0.659377	0.0158783	0.00227544	3e-12	-0.0256974	0.0136	0.0597696	0.000119787	48.694
rs7804551	G	A	G	A	0.15369	0.0208069	0.00298824	3.3e-12	0.00680309	0.018	0.7036	0.000119266	48.4821
rs7815125	A	T	A	T	0.826612	0.0187851	0.00284902	4.3e-11	-0.0267034	0.0176	0.1292	0.000106949	43.4744
rs783544	C	A	C	A	0.750616	0.0164657	0.00249373	4e-11	-0.00320486	0.0155	0.8334	0.000107251	43.5973
rs784255	T	G	T	G	0.475487	-0.0142825	0.00216716	4.4e-11	0.00499749	0.0133	0.7074	0.000106848	43.4335
rs7857266	T	C	T	C	0.395169	0.0131398	0.00222736	3.7e-09	-0.0383043	0.0137	0.00514399	8.5614e-05	34.8012
rs7868984	C	T	C	T	0.415886	0.0138367	0.00219061	2.7e-10	-0.00689617	0.0136	0.6108	9.81471e-05	39.8963
rs7909331	G	A	G	A	0.164505	-0.0167017	0.00290726	9.2e-09	0.024098	0.0179	0.1792	8.11902e-05	33.0029
rs7911962	T	C	T	C	0.384406	0.0135852	0.00222867	1.1e-09	-0.0337016	0.0135	0.0126999	9.14084e-05	37.1568
rs79231171	A	C	A	C	0.077097	0.0224426	0.00403721	2.7e-08	0.00400198	0.027	0.8828	7.60214e-05	30.9016
rs79269403	A	G	A	G	0.230853	0.0202286	0.00256984	3.5e-15	-0.0136021	0.0164	0.4067	0.000152419	61.9608
rs794375	C	T	C	T	0.42645	0.0155464	0.00219208	1.3e-12	-0.0301994	0.0144	0.0352501	0.000123731	50.2973
rs8003519	G	A	G	A	0.581483	-0.0149416	0.00219233	9.4e-12	0.00280393	0.0134	0.8348	0.000114266	46.4494
rs800532	G	A	G	A	0.776043	-0.0156462	0.00258941	1.5e-09	0.016902	0.0158	0.2842	8.98178e-05	36.5102
rs803679	A	G	A	G	0.792617	0.0197133	0.0026525	1.1e-13	-0.0811016	0.0158	2.9e-07	0.000135873	55.2339
rs807478	G	A	G	A	0.497201	0.0142362	0.00216259	4.6e-11	-0.0126003	0.0135	0.3489	0.000106605	43.3349
rs8096225	C	A	C	A	0.694761	-0.0132106	0.00234688	1.8e-08	0.016902	0.0146	0.2474	7.79498e-05	31.6855
rs8133065	G	C	G	C	0.283251	0.013895	0.00241406	8.6e-09	-0.00370313	0.0152	0.8089	8.15025e-05	33.1298
rs838039	A	G	A	G	0.686798	0.0147669	0.00232368	2.1e-10	0.000499875	0.0144	0.9713	9.93501e-05	40.3854
rs9491228	C	T	C	T	0.528945	-0.0141344	0.00216535	6.7e-11	0.0288008	0.0132	0.0296401	0.000104819	42.6085
rs9514600	G	C	G	C	0.502126	-0.0119302	0.00216113	3.4e-08	0.00930314	0.0133	0.4824	7.49698e-05	30.4741
rs9536961	G	A	G	A	0.348212	0.0130856	0.00229334	1.2e-08	-0.0221039	0.0148	0.1338	8.00942e-05	32.5573
rs9538248	A	C	A	C	0.320928	-0.0156218	0.00230917	1.3e-11	-0.00110061	0.0142	0.9386	0.000112587	45.7666
rs976179	T	A	T	A	0.485183	-0.0119687	0.00215899	3e-08	-0.00600195	0.0132	0.6501	7.56041e-05	30.732
rs9809849	A	G	A	G	0.425234	-0.0141765	0.0021849	8.7e-11	0.0244975	0.0136	0.0717596	0.000103566	42.0991
rs9866968	A	G	A	G	0.349391	0.0244328	0.00227411	6.3e-27	-0.0454996	0.0139	0.001031	0.000283913	115.431
rs9873182	G	C	G	C	0.841159	-0.0257397	0.00294454	2.3e-18	0.0442027	0.0191	0.0204701	0.000187964	76.4135
rs9886840	G	A	G	A	0.580117	0.0125283	0.0021869	1e-08	-0.0210959	0.0137	0.1233	8.07378e-05	32.8189
rs9891146	C	T	C	T	0.734943	0.0142035	0.00244483	6.3e-09	-0.0247999	0.015	0.0976495	8.30315e-05	33.7514
rs9923553	G	A	G	A	0.290128	-0.0143033	0.00237602	1.7e-09	0.0593042	0.0145	4.19e-05	8.91495e-05	36.2385
rs993700	C	T	C	T	0.77749	0.0162142	0.00258969	3.8e-10	-0.0278972	0.0158	0.0779399	9.6436e-05	39.2007
rs9964201	A	C	A	C	0.082656	0.0264901	0.00392756	1.5e-11	-0.0062998	0.0238	0.792301	0.000111907	45.4904

## Sheet: Supplementary table 5
Supplementary table 5 . Details of IVs of Mendelian randomization for the effect of MDD on suicide or other intentional self-harm
SNP	effect_allele.exposure	other_allele.exposure	effect_allele.outcome	other_allele.outcome	eaf.exposure	beta.exposure	se.exposure	pval.exposure	beta.outcome	se.outcome	pval.outcome	R2	F value
rs12129573	A	C	A	C	0.3966	0.0477992	0.0082	5.45e-09	0.0206	0.0086	0.01692	0.000196367	33.9788
rs1950829	G	A	G	A	0.5189	-0.0454035	0.0079	8.15e-09	-0.0113	0.0083	0.1709	0.00019089	33.0308
rs6905391	A	G	A	G	0.1193	-0.0740018	0.0112	3.47e-11	-0.0524	0.0165	0.00145201	0.000252279	43.656
rs7531118	C	T	C	T	0.5537	0.0449974	0.008	2.15e-08	0.008	0.0084	0.3397	0.000182834	31.6366
rs76025409	C	G	C	G	0.3579	0.0567016	0.0085	2.32e-11	0.0312	0.0087	0.000344302	0.000257148	44.4987
												0.00107952	37.3602

## Sheet: Supplementary table 6
Supplementary table 6. Details of IVs of Mendelian randomization for the effect of schizophrenia on suicide or other intentional self-harm
SNP	effect_allele.exposure	other_allele.exposure	effect_allele.outcome	other_allele.outcome	eaf.exposure	beta.exposure	se.exposure	pval.exposure	beta.outcome	se.outcome	pval.outcome	R2	F value
rs1000237	A	T	A	T	0.355	0.0732053	0.0089	2.8e-16	-0.0042	0.0094	0.6538	0.00052867	67.6547
rs10035564	G	A	G	A	0.331	0.0668024	0.0092	4.38e-13	0.0017	0.0089	0.8484	0.000412039	52.7232
rs10086619	G	A	G	A	0.161	0.0722052	0.0116	4.97e-10	0.0089	0.0128	0.4853	0.00030283	38.7449
rs10103330	A	T	G	T	0.194	0.067305	0.0108	5.07e-10	0.0212	0.0277	0.4434	0.000303546	38.8365
rs10117	A	G	A	G	0.398	-0.0549994	0.0088	4.66e-10	-0.0027	0.0087	0.7527	0.0003053	39.061
rs10861176	A	G	A	G	0.737	0.0555021	0.0098	1.59e-08	-0.0097	0.0098	0.3254	0.000250707	32.0745
rs10873538	G	T	G	T	0.334	0.0665031	0.0091	3.01e-13	0.0264	0.0085	0.00185999	0.000417377	53.4065
rs10876446	C	G	C	G	0.312	0.0540022	0.0094	1.03e-08	-0.0057	0.0087	0.5104	0.000257967	33.0035
rs10957321	A	G	A	G	0.511	0.0475949	0.0086	3.48e-08	0.0333	0.0086	0.000112001	0.000239403	30.6279
rs11027839	C	A	C	A	0.5	0.0515038	0.0086	2.4e-09	0.0222	0.0085	0.00873997	0.00028033	35.8653
rs11136325	A	G	A	G	0.579	-0.0537967	0.0091	3.05e-09	0.0047	0.0083	0.5703	0.000273161	34.9479
rs11165867	T	C	T	C	0.16	0.0743034	0.0116	1.3e-10	-0.0042	0.0113	0.707801	0.000320679	41.0293
rs11191580	C	T	C	T	0.09	-0.131703	0.0155	1.77e-17	-0.0228	0.0149	0.1256	0.000564147	72.1973
rs11210892	A	G	A	G	0.67	-0.0635005	0.0091	2.68e-12	-0.0021	0.0088	0.8134	0.000380553	48.6928
rs113264400	C	T	C	T	0.048	0.112296	0.0202	2.86e-08	0.0035	0.0121	0.77	0.000241563	30.9043
rs11587347	G	C	G	C	0.094	0.103895	0.0147	1.53e-12	0.0014	0.0169	0.9329	0.000390386	49.9514
rs11664298	A	G	A	G	0.193	0.0773995	0.0108	8.94e-13	0.0218	0.01	0.0297797	0.000401387	51.3596
rs11693094	T	C	T	C	0.461	-0.054403	0.0087	4.29e-10	-0.0009	0.0083	0.9146	0.000305621	39.1021
rs11696755	C	T	C	T	0.184	0.0636962	0.011	7.26e-09	-0.0005	0.0121	0.9675	0.000262082	33.5301
rs11740474	T	A	T	A	0.415	0.0536962	0.0088	1.13e-09	0.011	0.0084	0.1911	0.000291008	37.2319
rs11941714	A	G	A	G	0.336	-0.0515957	0.0093	3.07e-08	-0.001	0.0087	0.9121	0.000240583	30.779
rs1198588	T	A	T	A	0.788	0.102598	0.0108	1.73e-21	-0.0022	0.0093	0.811	0.000705071	90.2451
rs12129573	A	C	A	C	0.366	0.0777994	0.0089	2.28e-18	0.0206	0.0086	0.01692	0.000597066	76.4127
rs12138231	A	T	A	T	0.817	0.0669949	0.0116	7.99e-09	0.0081	0.0116	0.4849	0.000260713	33.355
rs12151767	A	G	A	G	0.487	-0.0611045	0.0086	1.31e-12	-0.0088	0.0085	0.2957	0.000394537	50.4827
rs12285419	A	C	A	C	0.188	0.0849045	0.011	1.05e-14	0.0148	0.0117	0.2075	0.000465568	59.5757
rs12293670	G	A	G	A	0.34	-0.0704957	0.0092	1.56e-14	-0.01	0.0088	0.2567	0.000458838	58.7142
rs12303743	C	G	C	G	0.094	0.0874988	0.0145	1.59e-09	-0.0068	0.0145	0.6385	0.000284612	36.4134
rs12489270	C	T	C	T	0.375	0.0579046	0.0089	7.47e-11	0.0189	0.0086	0.0287899	0.000330835	42.3291
rs12652777	C	T	C	T	0.522	-0.0487997	0.0086	1.52e-08	-0.0114	0.0083	0.1693	0.000251673	32.1981
rs12712510	C	T	C	T	0.527	-0.0574006	0.0087	5.14e-11	-0.0196	0.0083	0.0178801	0.000340217	43.5299
rs12771371	A	G	A	G	0.311	-0.0524027	0.0093	1.94e-08	0.0038	0.0095	0.687299	0.000248166	31.7493
rs12833624	T	C	T	C	0.342	0.0501992	0.009	2.77e-08	0.0249	0.0091	0.00605703	0.000243171	31.1101
rs12877581	C	G	C	G	0.277	0.0596014	0.0099	1.8e-09	-0.0038	0.0089	0.667799	0.000283288	36.244
rs12883788	T	C	T	C	0.458	0.0613011	0.0087	1.86e-12	0.0097	0.0084	0.2454	0.000388006	49.6468
rs13011472	G	C	G	C	0.484	0.070401	0.0087	4.28e-16	0.0175	0.0083	0.0353802	0.000511689	65.4806
rs13016542	C	T	C	T	0.136	-0.0883039	0.0129	8.28e-12	-0.0133	0.0117	0.2567	0.00036621	46.8569
rs13107325	T	C	T	C	0.067	0.158703	0.0168	2.9e-21	0.0375	0.0352	0.2876	0.000697201	89.237
rs13195636	C	A	C	A	0.091	-0.210504	0.0159	6.55e-40	-0.0833	0.0197	2.30701e-05	0.00136849	175.275
rs13233308	T	C	T	C	0.484	-0.0487044	0.0086	1.75e-08	-0.0023	0.0083	0.776301	0.000250692	32.0725
rs132582	T	C	T	C	0.545	-0.0509972	0.0086	3.26e-09	0.0048	0.0083	0.5627	0.000274843	35.1632
rs1427633	C	G	C	G	0.593	-0.0483043	0.0088	4.1e-08	0.0108	0.0084	0.201	0.000235512	30.13
rs1430894	T	C	T	C	0.483	0.0532953	0.0086	6.15e-10	-0.0078	0.0083	0.3484	0.000300165	38.4038
rs145071536	C	T	C	T	0.192	0.0851005	0.012	1.62e-12	0.0177	0.0111	0.1102	0.000393043	50.2915
rs1451488	G	A	G	A	0.555	0.0708947	0.0087	4.47e-16	0.0148	0.0085	0.0822906	0.000518887	66.4022
rs149165	G	T	G	T	0.446	-0.0481995	0.0087	3e-08	-0.0014	0.0084	0.8692	0.000239912	30.693
rs1540840	C	G	C	G	0.475	-0.0556996	0.0093	2.21e-09	0.0131	0.0084	0.1185	0.000280366	35.87
rs1593304	G	A	G	A	0.801	0.0641013	0.0111	7.45e-09	-0.0072	0.0127	0.57	0.000260666	33.3489
rs1604060	G	A	G	A	0.885	0.0772051	0.014	3.24e-08	0.0333	0.0102	0.00109799	0.000237707	30.4109
rs1611236	A	G	A	G	0.314	-0.0551035	0.0096	8.47e-09	-0.0029	0.0103	0.780601	0.000257521	32.9465
rs1615350	T	C	T	C	0.744	-0.0736036	0.0098	4.92e-14	0.0072	0.0101	0.4777	0.000440822	56.4078
rs167924	G	A	G	A	0.631	0.0501992	0.009	2.34e-08	0.0002	0.0084	0.9817	0.000243171	31.1101
rs16851048	C	T	C	T	0.195	0.0744973	0.0107	4.15e-12	0.012	0.0116	0.3027	0.000378842	48.4738
rs16867571	G	A	G	A	0.235	-0.0657035	0.0104	2.68e-10	0.0094	0.0101	0.3515	0.000311949	39.912
rs17194490	T	G	T	G	0.161	0.0781994	0.0116	1.8e-11	0.0411	0.0119	0.000572203	0.000355178	45.4448
rs17731	A	G	A	G	0.365	0.0523992	0.0089	4.37e-09	0.014	0.0094	0.137	0.000270932	34.6627
rs1860002	T	C	T	C	0.543	-0.0837987	0.0087	1.04e-21	-0.0061	0.0084	0.4679	0.00072482	92.7746
rs187557	T	C	T	C	0.848	-0.0666956	0.0119	2.03e-08	-0.0359	0.0131	0.00614398	0.000245529	31.4119
rs1881046	T	G	T	G	0.34	-0.0507026	0.0092	3.39e-08	0	0.0091	0.999	0.000237405	30.3723
rs1892346	A	T	A	T	0.564	0.0484027	0.0088	3.56e-08	0.014	0.0084	0.0949008	0.000236472	30.2529
rs1901512	C	T	C	T	0.699	-0.058401	0.0094	5.72e-10	-0.0183	0.0093	0.0483704	0.000301691	38.5992
rs1914399	G	C	G	C	0.521	-0.0491044	0.0087	1.4e-08	-0.012	0.0083	0.1485	0.000249002	31.8563
rs1915019	G	A	G	A	0.75	-0.0570984	0.0098	6.57e-09	-0.0076	0.0101	0.4522	0.000265332	33.946
rs1953205	A	T	A	T	0.485	0.0499048	0.0089	2.21e-08	0.0076	0.0083	0.3648	0.000245758	31.4411
rs2053079	G	A	G	A	0.237	0.0598986	0.0101	3.01e-09	0.0157	0.0095	0.0972299	0.000274904	35.1709
rs2078266	G	A	G	A	0.829	-0.0696007	0.0126	2.94e-08	0.0015	0.0114	0.8918	0.000238502	30.5126
rs215412	A	G	A	G	0.328	0.0577033	0.0091	2.69e-10	0.015	0.0087	0.0853591	0.000314261	40.2079
rs2167378	T	C	T	C	0.439	-0.0648978	0.0087	7.3e-14	-0.0138	0.0085	0.1054	0.000434852	55.6435
rs217336	A	C	A	C	0.434	-0.0503033	0.0087	8.05e-09	-0.0229	0.0083	0.00557802	0.000261306	33.4309
rs2252074	G	T	G	T	0.395	0.0685037	0.0088	6.19e-15	0.0183	0.0085	0.0311803	0.00047355	60.5977
rs2332700	G	C	G	C	0.753	-0.0750982	0.0099	3.88e-14	-0.0068	0.0093	0.4654	0.000449679	57.5416
rs2333321	G	A	G	A	0.792	-0.0712038	0.0105	1.25e-11	-0.0248	0.0104	0.0169001	0.000359402	45.9855
rs2381411	C	T	C	T	0.402	0.050399	0.0088	1.25e-08	0.0003	0.0084	0.9712	0.000256375	32.7998
rs2455415	T	C	T	C	0.413	0.0494949	0.0088	1.69e-08	0.0149	0.0086	0.08085	0.000247262	31.6336
rs2456020	T	C	T	C	0.241	-0.0815984	0.0102	1.13e-15	-0.0058	0.0091	0.521601	0.000500098	63.9965
rs2514218	T	C	T	C	0.344	-0.0704957	0.0092	1.35e-14	-0.0223	0.0104	0.0314101	0.000458838	58.7142
rs2696466	G	A	G	A	0.403	-0.0611986	0.0092	2.64e-11	-0.0272	0.0086	0.001525	0.000345833	44.2487
rs2710323	C	T	C	T	0.49	-0.0784044	0.0086	1.23e-19	-0.0263	0.0083	0.001502	0.000649398	83.1146
rs2815731	A	C	A	C	0.358	-0.0600033	0.0091	4.39e-11	-0.0071	0.0083	0.3916	0.000339804	43.4771
rs2909457	A	G	A	G	0.564	-0.0489997	0.0087	1.48e-08	-0.0024	0.0087	0.782899	0.000247942	31.7206
rs2999392	T	C	T	C	0.691	0.0517987	0.0094	3.05e-08	0.0056	0.0092	0.545301	0.000237349	30.3651
rs308697	A	C	A	C	0.436	-0.0501036	0.0087	8.83e-09	0.005	0.0086	0.561699	0.000259236	33.166
rs34555420	T	G	G	C	0.075	-0.168696	0.0173	1.54e-22	0.0003	0.034	0.992	0.000742854	95.0847
rs35351411	C	A	C	A	0.544	0.0635044	0.0087	2.21e-13	0.0073	0.0083	0.3762	0.000416387	53.2798
rs35426637	T	G	T	G	0.324	-0.0622985	0.0093	2.15e-11	-0.003	0.0087	0.728501	0.000350708	44.8727
rs35734242	C	T	C	T	0.426	0.050704	0.0089	1.37e-08	0.0025	0.0083	0.7621	0.00025369	32.4562
rs3739118	A	G	A	G	0.291	-0.057004	0.0095	2.36e-09	-0.006	0.0092	0.5163	0.000281417	36.0045
rs3770754	G	C	G	C	0.368	-0.052896	0.0091	5.35e-09	-0.0011	0.0084	0.8921	0.000264093	33.7875
rs3791710	C	T	C	T	0.203	-0.0600033	0.0108	3.02e-08	0.0006	0.0105	0.954	0.000241272	30.8671
rs3795310	T	C	T	C	0.463	-0.0509972	0.0087	5.75e-09	0.0112	0.0086	0.1956	0.000268563	34.3595
rs3802924	C	A	C	A	0.212	-0.0736036	0.0108	9.58e-12	-0.0245	0.0092	0.00756798	0.000362996	46.4455
rs3814883	T	C	T	C	0.467	-0.0670977	0.0087	1.58e-14	-0.0277	0.0084	0.000959798	0.000464819	59.4799
rs3824451	C	T	C	T	0.153	0.0655951	0.0118	2.54e-08	0.035	0.0122	0.00397704	0.000241537	30.901
rs4129585	C	A	C	A	0.562	-0.0749962	0.0087	5.11e-18	-0.0251	0.0084	0.00283498	0.000580627	74.3076
rs4575535	G	A	G	A	0.704	0.0557982	0.0096	5.77e-09	0.0249	0.0085	0.00350598	0.000264054	33.7824
rs4632195	T	C	T	C	0.52	0.0471964	0.0086	4.59e-08	0.0261	0.0083	0.001661	0.000235412	30.1172
rs4636654	A	G	A	G	0.402	-0.0483043	0.0089	4.89e-08	-0.0222	0.0084	0.00809692	0.000230251	29.4567
rs4653164	T	C	T	C	0.668	0.0511038	0.0092	3.08e-08	0.0005	0.0084	0.9554	0.000241177	30.8549
rs4700418	G	C	G	C	0.493	0.0701972	0.0087	5.37e-16	0.0042	0.0083	0.6148	0.000508732	65.102
rs4702	A	G	A	G	0.56	-0.0843044	0.0089	2.79e-21	-0.0303	0.0083	0.000267602	0.000701011	89.725
rs4766428	T	C	T	C	0.441	0.0750038	0.0089	3.93e-17	0.0107	0.0083	0.2011	0.000554951	71.0198
rs4779050	G	T	G	T	0.633	-0.0579953	0.0089	7.27e-11	-0.0046	0.0084	0.5814	0.000331872	42.4618
rs4812325	A	G	A	G	0.616	0.0719042	0.0089	8.96e-16	-0.0028	0.0085	0.7403	0.000510054	65.2712
rs4921741	G	A	G	A	0.261	0.0559991	0.0098	1.21e-08	-0.0051	0.0088	0.5615	0.000255216	32.6515
rs498591	T	A	T	A	0.146	0.0724954	0.0121	2.11e-09	0.0117	0.0117	0.3186	0.000280568	35.8958
rs500102	C	T	C	T	0.591	-0.0517002	0.0088	4.87e-09	0.0089	0.0083	0.2838	0.000269781	34.5154
rs505061	A	C	A	C	0.488	0.0534957	0.0086	5.8e-10	0.014	0.0083	0.0914492	0.000302426	38.6931
rs56205728	A	G	A	G	0.287	0.0630037	0.0097	1.01e-10	0.0049	0.0098	0.616	0.000329727	42.1873
rs56335113	G	A	G	A	0.697	-0.064701	0.0094	6.02e-12	-0.0153	0.0091	0.0928902	0.000370267	47.3761
rs57433322	G	C	G	C	0.122	-0.0830996	0.0139	1.99e-09	0.0029	0.0114	0.7972	0.000279355	35.7406
rs5751191	C	T	C	T	0.501	0.0655951	0.0086	3e-14	-0.0051	0.0083	0.5438	0.000454629	58.1754
rs58120505	C	T	C	T	0.418	-0.089603	0.0088	2.24e-24	0.0096	0.0087	0.2671	0.00080991	103.675
rs6001259	T	C	T	C	0.016	0.1915	0.0348	3.7e-08	0.0187	0.0199	0.3467	0.000236693	30.2811
rs6010045	C	T	C	T	0.698	0.0548998	0.0095	7.44e-09	0.0095	0.0101	0.3425	0.00026103	33.3955
rs60135207	T	G	T	G	0.415	-0.0495994	0.0088	1.53e-08	-0.0018	0.0085	0.8276	0.000248307	31.7673
rs61937595	T	C	T	C	0.092	-0.130098	0.0162	1.15e-15	-0.032	0.0119	0.00737395	0.000503966	64.4918
rs62018952	C	T	C	T	0.726	0.0584027	0.0097	1.94e-09	0.0179	0.0113	0.1143	0.00028334	36.2506
rs62183855	C	A	C	A	0.192	-0.0660967	0.0111	2.66e-09	0.002	0.016	0.901	0.000277142	35.4574
rs634940	T	G	T	G	0.252	0.0663962	0.0099	1.78e-11	0.0128	0.0102	0.2066	0.000351538	44.9789
rs6482437	C	A	C	A	0.888	0.0989036	0.0142	3.33e-12	0.0052	0.0121	0.6688	0.000379133	48.5111
rs6538539	T	G	T	G	0.549	-0.0567961	0.0086	4.43e-11	-0.0092	0.0083	0.2646	0.00034088	43.6147
rs6546857	G	A	G	A	0.232	0.0603978	0.0102	2.74e-09	-0.0202	0.0099	0.04246	0.000274051	35.0619
rs6549963	C	T	C	T	0.416	-0.0483043	0.0088	4.31e-08	0.0077	0.0085	0.3653	0.000235512	30.13
rs6673880	G	A	G	A	0.495	0.062301	0.0091	7.19e-12	-0.0054	0.0084	0.5218	0.000366317	46.8706
rs6715366	A	G	A	G	0.267	0.0540972	0.0097	2.49e-08	0.0152	0.0093	0.1038	0.000243114	31.1028
rs6721531	T	A	T	A	0.341	-0.0517002	0.0091	1.47e-08	-0.0186	0.0109	0.0878496	0.000252291	32.2771
rs6798742	G	A	G	A	0.307	0.0610991	0.0093	4.57e-11	0.0105	0.0089	0.242	0.000337339	43.1615
rs6943762	C	T	C	T	0.13	-0.105098	0.0132	1.57e-15	-0.0156	0.0124	0.2102	0.000495376	63.392
rs6974218	C	A	C	A	0.382	-0.0548953	0.0089	6.8e-10	-0.0266	0.0083	0.001281	0.000297352	38.0438
rs6984242	A	G	A	G	0.6	-0.0546965	0.0087	3.85e-10	-0.0189	0.0083	0.0232402	0.000308927	39.5252
rs708228	T	C	T	C	0.329	0.0527997	0.0091	6.56e-09	0.0106	0.0086	0.2173	0.000263133	33.6646
rs7112616	C	T	C	T	0.498	-0.0522034	0.0086	1.52e-09	-0.0119	0.0083	0.1536	0.000287995	36.8463
rs7113199	C	A	C	A	0.704	-0.0522983	0.0094	2.8e-08	0.0013	0.0089	0.8834	0.000241949	30.9537
rs7251	G	C	G	C	0.328	-0.0641009	0.0094	8.29e-12	-0.0142	0.0093	0.1268	0.000363433	46.5014
rs72802868	T	G	T	G	0.294	-0.0691995	0.0096	4.55e-13	-0.014	0.0091	0.1235	0.000406066	51.9585
rs728055	A	T	A	T	0.358	-0.0673969	0.009	8.85e-14	-0.0204	0.0087	0.01852	0.000438242	56.0774
rs72943392	C	G	C	G	0.289	0.0534957	0.0096	2.39e-08	-0.0009	0.0089	0.9223	0.000242716	31.0519
rs72986630	T	C	T	C	0.068	0.112296	0.0179	3.59e-10	0.0175	0.0171	0.3057	0.000307608	39.3564
rs73229090	A	C	A	C	0.112	-0.102602	0.0142	4.34e-13	-0.0136	0.0141	0.335	0.000408006	52.2069
rs73292401	A	T	A	T	0.192	0.0676045	0.0109	5.48e-10	-0.0175	0.0113	0.1218	0.000300661	38.4673
rs7515363	T	C	T	C	0.619	-0.0535029	0.0089	1.84e-09	-0.0027	0.0084	0.7511	0.000282463	36.1383
rs7575796	G	A	G	A	0.094	-0.0963006	0.0172	2.07e-08	-0.0287	0.01	0.00416505	0.000245021	31.3469
rs7634476	G	A	G	A	0.586	0.0577033	0.0088	5.46e-11	0.0055	0.0083	0.5075	0.000336046	42.9961
rs7647398	T	C	T	C	0.2	-0.0774979	0.0109	1.07e-12	-0.0076	0.012	0.5265	0.000395061	50.5499
rs778371	G	A	G	A	0.286	0.0806029	0.0095	1.49e-17	-0.0047	0.0093	0.614301	0.000562495	71.9859
rs7798283	G	T	G	T	0.133	-0.074003	0.0134	3.49e-08	-0.0198	0.0135	0.1437	0.000238394	30.4988
rs79210963	C	T	C	T	0.108	0.0856015	0.0137	4.14e-10	-0.0046	0.0134	0.730099	0.000305139	39.0405
rs79445414	C	T	C	T	0.04	0.1234	0.0222	2.8e-08	0.0102	0.0162	0.5299	0.000241506	30.8971
rs8055219	A	G	A	G	0.229	0.0665031	0.0101	5.69e-11	0.0216	0.0098	0.0268999	0.000338846	43.3545
rs8138941	A	G	A	G	0.204	0.0580953	0.0106	4.46e-08	0.0158	0.011	0.1506	0.000234789	30.0375
rs9304548	A	C	A	C	0.748	-0.0567016	0.01	1.59e-08	-0.0121	0.0094	0.1939	0.000251299	32.1502
rs9318627	C	A	C	A	0.4	-0.0611986	0.0088	4.35e-12	-0.0108	0.0087	0.212	0.000377975	48.3627
rs9454727	G	A	G	A	0.273	-0.054403	0.0098	3.35e-08	-0.0058	0.0092	0.5306	0.000240878	30.8167
rs9461916	C	T	C	T	0.594	0.0532953	0.0088	1.64e-09	0.0142	0.0084	0.0911801	0.00028668	36.678
rs9636107	G	A	G	A	0.471	0.0698969	0.0086	5.11e-16	0.0199	0.0083	0.0167402	0.000516183	66.056
rs9687282	G	T	G	T	0.334	0.0525994	0.0091	7.33e-09	0.0079	0.009	0.3807	0.000261141	33.4097
rs9876421	T	C	T	C	0.343	0.0625033	0.0092	9.19e-12	0.0065	0.009	0.4717	0.00036073	46.1555
												0.0550946	44.9027

## Sheet: Supplementary table 7
Supplementary table 7. Details of IVs of Mendelian randomization for the effect of ADHD on suicide or other intentional self-harm
SNP	effect_allele.exposure	other_allele.exposure	effect_allele.outcome	other_allele.outcome	eaf.exposure	beta.exposure	se.exposure	pval.exposure	beta.outcome	se.outcome	pval.outcome	R2	F value
rs10262192	A	G	A	G	0.4264	0.073204	0.0132	2.89e-08	-0.0002	0.0084	0.9815	0.000555104	30.7543
rs112984125	A	G	A	G	0.2913	-0.106005	0.0146	3.58e-13	0	0.0087	0.9982	0.000951104	52.7146
rs11591402	A	T	A	T	0.2296	-0.0929051	0.0164	1.34e-08	-0.0146	0.0096	0.1256	0.000579207	32.0904
rs1427829	G	A	G	A	0.5577	-0.0799012	0.0133	1.82e-09	-0.0041	0.0085	0.6334	0.00065135	36.0901
rs212178	A	G	A	G	0.8986	-0.1154	0.02	7.68e-09	-0.0097	0.017	0.568801	0.000600876	33.2917
rs281324	C	T	C	T	0.4751	0.0744973	0.0134	2.68e-08	0.0231	0.0084	0.00571097	0.000557857	30.9069
rs4858241	G	T	G	T	0.33	-0.0789036	0.014	1.74e-08	0.0017	0.0089	0.8482	0.000573301	31.763
rs4916723	C	A	C	A	0.4135	0.0766003	0.0135	1.58e-08	-0.0155	0.0083	0.0620497	0.000581079	32.1942
rs74760947	G	A	G	A	0.0596	0.179797	0.0317	1.35e-08	0.008	0.0162	0.6234	0.000580615	32.1685
rs9677504	A	G	A	G	0.0924	0.116903	0.0206	1.39e-08	0.0123	0.0134	0.3578	0.000581244	32.2034
												0.00621174	34.4177

## Sheet: MR PRESSO 剔除
MR PRESSO 剔除
Age-SS	3	rs11678980	rs12907546	rs9891146
Age-MDD	2	rs1585634	rs705240
Age-SCZ	16	rs10144067	rs11678980	rs12523398	rs12671608	rs2084572	rs359239	rs369230	rs3789045	rs6978112	rs72887338	rs7729019	rs783544	rs7911962	rs8003519	rs800532	rs803679
Age-ADHD	3	rs11030402	rs2176337
MDD-SS	\
SCZ-SS	1	rs6546857
ADHD-SS	\
